# Supplementary material for: Genetic diversity of endosymbiotic bacteria Wolbachia infecting two mosquito species of the genus Eretmapodites occurring in sympatry in the Comoros archipelago
Source: Front Microbiol. 2024 Mar 27;15:1343917. doi: 10.3389/fmicb.2024.1343917 (PMC11004463; doi:10.3389/fmicb.2024.1343917)
Supplement: Supplementary file 1 [file Table_1.XLS]

## Sheet: Supplementary Table 3
Identifiant	Sex	Island	Site	Species	COI haplotype (658 bp)	Pos / Neg (WSP)	COXA (446 bp)	FBPA (465 / 471 bp)	FSTZ (672 bp)	GATB (429 bp)	HCPA (482 bp)	WSP (558 / 579 bp)	Complete MLST	Wolbachia supergroup	Wolbachia strain
ERET_COM_1	female	Mohéli	Vanilla_lodge	E. subsimplicipes	ES_H01	pos	coxA_H1	fbpA_H1	fstZ_H1	gatB_H1	#N/A	wsp_H1	yes	A	wEretA
ERET_COM_2	female	Mohéli	Vanilla_lodge	E. quinquevittatus	EQ_H01	neg	#N/A	#N/A	#N/A	#N/A	#N/A	#N/A	no	#N/A	#N/A
ERET_COM_3	female	Mohéli	Vanilla_lodge	E. quinquevittatus	EQ_H02	neg	#N/A	#N/A	#N/A	#N/A	#N/A	#N/A	no	#N/A	#N/A
ERET_COM_4	female	Mohéli	Vanilla_lodge	E. quinquevittatus	EQ_H01	neg	#N/A	#N/A	#N/A	#N/A	#N/A	#N/A	no	#N/A	#N/A
ERET_COM_5	female	Mohéli	Mbouni_Foungue	E. quinquevittatus	EQ_H01	neg	#N/A	#N/A	#N/A	#N/A	#N/A	#N/A	no	#N/A	#N/A
ERET_COM_6	female	Mohéli	Mbouni_Foungue	E. quinquevittatus	EQ_H01	neg	#N/A	#N/A	#N/A	#N/A	#N/A	#N/A	no	#N/A	#N/A
ERET_COM_8	male	Mohéli	Mbouni_Foungue	E. quinquevittatus	EQ_H01	neg	#N/A	#N/A	#N/A	#N/A	#N/A	#N/A	no	#N/A	#N/A
ERET_COM_9	male	Mohéli	Mbouni_Foungue	E. quinquevittatus	EQ_H01	neg	#N/A	#N/A	#N/A	#N/A	#N/A	#N/A	no	#N/A	#N/A
ERET_COM_10	male	Mohéli	Mbouni_Foungue	E. quinquevittatus	Not definate	neg	#N/A	#N/A	#N/A	#N/A	#N/A	#N/A	no	#N/A	#N/A
ERET_COM_11	male	Mohéli	Mbouni_Foungue	E. quinquevittatus	EQ_H01	neg	#N/A	#N/A	#N/A	#N/A	#N/A	#N/A	no	#N/A	#N/A
ERET_COM_12	male	Mohéli	Mbouni_Foungue	E. quinquevittatus	EQ_H02	neg	#N/A	#N/A	#N/A	#N/A	#N/A	#N/A	no	#N/A	#N/A
ERET_COM_13	male	Mohéli	Miringoni	E. quinquevittatus	EQ_H01	neg	#N/A	#N/A	#N/A	#N/A	#N/A	#N/A	no	#N/A	#N/A
ERET_COM_14	male	Mohéli	Miringoni	E. quinquevittatus	EQ_H02	neg	#N/A	#N/A	#N/A	#N/A	#N/A	#N/A	no	#N/A	#N/A
ERET_COM_15	male	Mohéli	Miringoni	E. quinquevittatus	EQ_H02	neg	#N/A	#N/A	#N/A	#N/A	#N/A	#N/A	no	#N/A	#N/A
ERET_COM_16	male	Mohéli	Miringoni	E. quinquevittatus	EQ_H01	neg	#N/A	#N/A	#N/A	#N/A	#N/A	#N/A	no	#N/A	#N/A
ERET_COM_17	male	Mohéli	Miringoni	E. quinquevittatus	EQ_H01	neg	#N/A	#N/A	#N/A	#N/A	#N/A	#N/A	no	#N/A	#N/A
ERET_COM_18	male	Mohéli	Miringoni	E. quinquevittatus	EQ_H03	neg	#N/A	#N/A	#N/A	#N/A	#N/A	#N/A	no	#N/A	#N/A
ERET_COM_19	male	Mohéli	Miringoni	E. quinquevittatus	EQ_H04	neg	#N/A	#N/A	#N/A	#N/A	#N/A	#N/A	no	#N/A	#N/A
ERET_COM_20	male	Mohéli	Miringoni	E. quinquevittatus	EQ_H01	neg	#N/A	#N/A	#N/A	#N/A	#N/A	#N/A	no	#N/A	#N/A
ERET_COM_23	female	Mohéli	Miringoni	E. quinquevittatus	EQ_H01	neg	#N/A	#N/A	#N/A	#N/A	#N/A	#N/A	no	#N/A	#N/A
ERET_COM_21	male	Mohéli	Miringoni	E. quinquevittatus	EQ_H01	pos	#N/A	#N/A	#N/A	#N/A	#N/A	wsp_H1	no	A	#N/A
ERET_COM_22	male	Mohéli	Miringoni	E. quinquevittatus	EQ_H01	neg	#N/A	#N/A	#N/A	#N/A	#N/A	#N/A	no	#N/A	#N/A
ERET_COM_24	female	Mohéli	Miringoni	E. subsimplicipes	Not definate	pos	coxA_H1	fbpA_H1	fstZ_H1	gatB_H1	#N/A	wsp_H1	no	A	#N/A
ERET_COM_25	female	Mohéli	Miringoni	E. quinquevittatus	EQ_H05	neg	#N/A	#N/A	#N/A	#N/A	#N/A	#N/A	no	#N/A	#N/A
ERET_COM_26	female	Mohéli	Miringoni	E. quinquevittatus	EQ_H01	neg	#N/A	#N/A	#N/A	#N/A	#N/A	#N/A	no	#N/A	#N/A
ERET_COM_27	female	Mohéli	Miringoni	E. subsimplicipes	ES_H02	pos	coxA_H1	fbpA_H1	fstZ_H1	gatB_H1	hcpA_H1	wsp_H1	yes	A	wEretA
ERET_COM_28	female	Mohéli	Miringoni	E. quinquevittatus	EQ_H06	neg	#N/A	#N/A	#N/A	#N/A	#N/A	#N/A	no	#N/A	#N/A
ERET_COM_29	female	Mohéli	Miringoni	E. quinquevittatus	EQ_H07	neg	#N/A	#N/A	#N/A	#N/A	#N/A	#N/A	no	#N/A	#N/A
ERET_COM_30	female	Mohéli	Miringoni	E. quinquevittatus	EQ_H07	neg	#N/A	#N/A	#N/A	#N/A	#N/A	#N/A	no	#N/A	#N/A
ERET_COM_31	female	Mohéli	Miringoni	E. quinquevittatus	EQ_H01	neg	#N/A	#N/A	#N/A	#N/A	#N/A	#N/A	no	#N/A	#N/A
ERET_COM_32	female	Mohéli	Miringoni	E. quinquevittatus	EQ_H01	neg	#N/A	#N/A	#N/A	#N/A	#N/A	#N/A	no	#N/A	#N/A
ERET_COM_33	female	Mohéli	Miringoni	E. quinquevittatus	EQ_H01	neg	#N/A	#N/A	#N/A	#N/A	#N/A	#N/A	no	#N/A	#N/A
ERET_COM_34	female	Mohéli	Miringoni	E. subsimplicipes	ES_H01	neg	#N/A	#N/A	#N/A	#N/A	#N/A	#N/A	no	#N/A	#N/A
ERET_COM_35	male	Mohéli	Moheli_Est	E. quinquevittatus	EQ_H01	neg	#N/A	#N/A	#N/A	#N/A	#N/A	#N/A	no	#N/A	#N/A
ERET_COM_36	male	Mohéli	Moheli_Est	E. quinquevittatus	EQ_H01	neg	#N/A	#N/A	#N/A	#N/A	#N/A	#N/A	no	#N/A	#N/A
ERET_COM_37	female	Mohéli	Moheli_Est	E. subsimplicipes	ES_H01	pos	coxA_H1	fbpA_H1	fstZ_H1	gatB_H1	hcpA_H1	wsp_H1	yes	A	wEretA
ERET_COM_38	female	Mohéli	Moheli_Est	E. quinquevittatus	EQ_H01	neg	#N/A	#N/A	#N/A	#N/A	#N/A	#N/A	no	#N/A	#N/A
ERET_COM_39	female	Mohéli	Moheli_Est	E. quinquevittatus	EQ_H02	neg	#N/A	#N/A	#N/A	#N/A	#N/A	#N/A	no	#N/A	#N/A
ERET_COM_40	female	Mohéli	Moheli_Est	E. subsimplicipes	ES_H01	pos	coxA_H1	fbpA_H1	fstZ_H1	gatB_H1	#N/A	wsp_H1	no	A	#N/A
ERET_COM_41	male	Mohéli	Mbouni_Riviere	E. quinquevittatus	EQ_H01	neg	#N/A	#N/A	#N/A	#N/A	#N/A	#N/A	no	#N/A	#N/A
ERET_COM_42	male	Mohéli	Mbouni_Riviere	E. quinquevittatus	EQ_H01	neg	#N/A	#N/A	#N/A	#N/A	#N/A	#N/A	no	#N/A	#N/A
ERET_COM_43	male	Mohéli	Mbouni_Riviere	E. quinquevittatus	EQ_H02	neg	#N/A	#N/A	#N/A	#N/A	#N/A	#N/A	no	#N/A	#N/A
ERET_COM_44	male	Mohéli	Mbouni_Riviere	E. quinquevittatus	EQ_H01	neg	#N/A	#N/A	#N/A	#N/A	#N/A	#N/A	no	#N/A	#N/A
ERET_COM_45	male	Mohéli	Mbouni_Riviere	E. quinquevittatus	EQ_H02	neg	#N/A	#N/A	#N/A	#N/A	#N/A	#N/A	no	#N/A	#N/A
ERET_COM_46	male	Mohéli	Mbouni_Riviere	E. quinquevittatus	EQ_H01	neg	#N/A	#N/A	#N/A	#N/A	#N/A	#N/A	no	#N/A	#N/A
ERET_COM_47	male	Mohéli	Mbouni_Riviere	E. quinquevittatus	EQ_H01	neg	#N/A	#N/A	#N/A	#N/A	#N/A	#N/A	no	#N/A	#N/A
ERET_COM_48	male	Mohéli	Mbouni_Riviere	E. quinquevittatus	EQ_H01	neg	#N/A	#N/A	#N/A	#N/A	#N/A	#N/A	no	#N/A	#N/A
ERET_COM_49	male	Mohéli	Mbouni_Riviere	E. quinquevittatus	EQ_H02	neg	#N/A	#N/A	#N/A	#N/A	#N/A	#N/A	no	#N/A	#N/A
ERET_COM_50	male	Mohéli	Mbouni_Riviere	E. quinquevittatus	EQ_H01	neg	#N/A	#N/A	#N/A	#N/A	#N/A	#N/A	no	#N/A	#N/A
ERET_COM_51	male	Mohéli	Mbouni_Riviere	E. quinquevittatus	EQ_H04	neg	#N/A	#N/A	#N/A	#N/A	#N/A	#N/A	no	#N/A	#N/A
ERET_COM_52	male	Mohéli	Mbouni_Riviere	E. quinquevittatus	EQ_H01	neg	#N/A	#N/A	#N/A	#N/A	#N/A	#N/A	no	#N/A	#N/A
ERET_COM_53	male	Mohéli	Mbouni_Riviere	E. quinquevittatus	EQ_H01	neg	#N/A	#N/A	#N/A	#N/A	#N/A	#N/A	no	#N/A	#N/A
ERET_COM_54	male	Mohéli	Mbouni_Riviere	E. quinquevittatus	EQ_H01	neg	#N/A	#N/A	#N/A	#N/A	#N/A	#N/A	no	#N/A	#N/A
ERET_COM_55	male	Mohéli	Mbouni_Riviere	E. quinquevittatus	EQ_H01	neg	#N/A	#N/A	#N/A	#N/A	#N/A	#N/A	no	#N/A	#N/A
ERET_COM_56	male	Mohéli	Mbouni_Riviere	E. quinquevittatus	EQ_H08	neg	#N/A	#N/A	#N/A	#N/A	#N/A	#N/A	no	#N/A	#N/A
ERET_COM_57	male	Mohéli	Mbouni_Riviere	E. quinquevittatus	EQ_H01	neg	#N/A	#N/A	#N/A	#N/A	#N/A	#N/A	no	#N/A	#N/A
ERET_COM_58	male	Mohéli	Mbouni_Riviere	E. quinquevittatus	EQ_H01	neg	#N/A	#N/A	#N/A	#N/A	#N/A	#N/A	no	#N/A	#N/A
ERET_COM_59	male	Mohéli	Mbouni_Riviere	E. quinquevittatus	EQ_H01	neg	#N/A	#N/A	#N/A	#N/A	#N/A	#N/A	no	#N/A	#N/A
ERET_COM_60	male	Mohéli	Mbouni_Riviere	E. quinquevittatus	EQ_H02	neg	#N/A	#N/A	#N/A	#N/A	#N/A	#N/A	no	#N/A	#N/A
ERET_COM_61	male	Mohéli	Mbouni_Riviere	E. quinquevittatus	EQ_H02	neg	#N/A	#N/A	#N/A	#N/A	#N/A	#N/A	no	#N/A	#N/A
ERET_COM_62	male	Mohéli	Mbouni_Riviere	E. quinquevittatus	EQ_H01	neg	#N/A	#N/A	#N/A	#N/A	#N/A	#N/A	no	#N/A	#N/A
ERET_COM_63	male	Mohéli	Mbouni_Riviere	E. quinquevittatus	EQ_H02	neg	#N/A	#N/A	#N/A	#N/A	#N/A	#N/A	no	#N/A	#N/A
ERET_COM_64	male	Mohéli	Mbouni_Riviere	E. quinquevittatus	EQ_H09	neg	#N/A	#N/A	#N/A	#N/A	#N/A	#N/A	no	#N/A	#N/A
ERET_COM_65	male	Mohéli	Mbouni_Riviere	E. quinquevittatus	EQ_H01	neg	#N/A	#N/A	#N/A	#N/A	#N/A	#N/A	no	#N/A	#N/A
ERET_COM_66	male	Mohéli	Mbouni_Riviere	E. quinquevittatus	EQ_H01	neg	#N/A	#N/A	#N/A	#N/A	#N/A	#N/A	no	#N/A	#N/A
ERET_COM_67	male	Mohéli	Mbouni_Riviere	E. quinquevittatus	EQ_H02	neg	#N/A	#N/A	#N/A	#N/A	#N/A	#N/A	no	#N/A	#N/A
ERET_COM_68	male	Mohéli	Mbouni_Riviere	E. quinquevittatus	EQ_H02	neg	#N/A	#N/A	#N/A	#N/A	#N/A	#N/A	no	#N/A	#N/A
ERET_COM_69	male	Mohéli	Mbouni_Riviere	E. quinquevittatus	EQ_H01	neg	#N/A	#N/A	#N/A	#N/A	#N/A	#N/A	no	#N/A	#N/A
ERET_COM_70	male	Mohéli	Mbouni_Riviere	E. quinquevittatus	EQ_H01	neg	#N/A	#N/A	#N/A	#N/A	#N/A	#N/A	no	#N/A	#N/A
ERET_COM_71	male	Mohéli	Mbouni_Riviere	E. quinquevittatus	EQ_H01	neg	#N/A	#N/A	#N/A	#N/A	#N/A	#N/A	no	#N/A	#N/A
ERET_COM_72	male	Mohéli	Mbouni_Riviere	E. quinquevittatus	EQ_H02	neg	#N/A	#N/A	#N/A	#N/A	#N/A	#N/A	no	#N/A	#N/A
ERET_COM_73	male	Mohéli	Mbouni_Riviere	E. quinquevittatus	EQ_H01	neg	#N/A	#N/A	#N/A	#N/A	#N/A	#N/A	no	#N/A	#N/A
ERET_COM_74	male	Mohéli	Mbouni_Riviere	E. quinquevittatus	EQ_H01	neg	#N/A	#N/A	#N/A	#N/A	#N/A	#N/A	no	#N/A	#N/A
ERET_COM_75	female	Mohéli	Mbouni_Riviere	E. subsimplicipes	ES_H01	pos	coxA_H1	fbpA_H1	fstZ_H1	gatB_H1	hcpA_H1	wsp_H1	yes	A	wEretA
ERET_COM_76	female	Mohéli	Mbouni_Riviere	E. subsimplicipes	Not definate	pos	#N/A	fbpA_H1	fstZ_H1	gatB_H1	#N/A	wsp_H1	no	A	#N/A
ERET_COM_77	female	Mohéli	Mbouni_Riviere	E. subsimplicipes	ES_H03	pos	coxA_H1	fbpA_H1	fstZ_H1	gatB_H1	#N/A	wsp_H1	no	A	#N/A
ERET_COM_78	female	Mohéli	Mbouni_Riviere	E. subsimplicipes	ES_H01	pos	coxA_H1	fbpA_H1	fstZ_H1	gatB_H1	hcpA_H1	wsp_H1	yes	A	wEretA
ERET_COM_79	female	Mohéli	Mbouni_Riviere	E. subsimplicipes	ES_H01	pos	coxA_H1	fbpA_H1	fstZ_H1	gatB_H1	hcpA_H1	wsp_H1	yes	A	wEretA
ERET_COM_80	female	Mohéli	Mbouni_Riviere	E. quinquevittatus	EQ_H07	neg	#N/A	#N/A	#N/A	#N/A	#N/A	#N/A	no	#N/A	#N/A
ERET_COM_81	female	Mohéli	Mbouni_Riviere	E. subsimplicipes	ES_H01	pos	coxA_H1	fbpA_H1	fstZ_H1	gatB_H1	#N/A	wsp_H1	no	A	#N/A
ERET_COM_82	female	Mohéli	Mbouni_Riviere	E. quinquevittatus	EQ_H01	neg	#N/A	#N/A	#N/A	#N/A	#N/A	#N/A	no	#N/A	#N/A
ERET_COM_83	female	Mohéli	Mbouni_Riviere	E. quinquevittatus	EQ_H04	neg	#N/A	#N/A	#N/A	#N/A	#N/A	#N/A	no	#N/A	#N/A
ERET_COM_84	female	Mohéli	Mbouni_Riviere	E. quinquevittatus	EQ_H02	neg	#N/A	#N/A	#N/A	#N/A	#N/A	#N/A	no	#N/A	#N/A
ERET_COM_85	female	Mohéli	Mbouni_Riviere	E. quinquevittatus	EQ_H02	neg	#N/A	#N/A	#N/A	#N/A	#N/A	#N/A	no	#N/A	#N/A
ERET_COM_86	female	Mohéli	Mbouni_Riviere	E. subsimplicipes	ES_H04	pos	coxA_H1	fbpA_H1	fstZ_H1	gatB_H1	hcpA_H1	wsp_H1	yes	A	wEretA
ERET_COM_87	female	Mohéli	Mbouni_Riviere	E. quinquevittatus	EQ_H01	neg	#N/A	#N/A	#N/A	#N/A	#N/A	#N/A	no	#N/A	#N/A
ERET_COM_88	female	Mohéli	Mbouni_Riviere	E. quinquevittatus	EQ_H01	neg	#N/A	#N/A	#N/A	#N/A	#N/A	#N/A	no	#N/A	#N/A
ERET_COM_89	female	Mohéli	Mbouni_Riviere	E. subsimplicipes	ES_H01	pos	#N/A	fbpA_H1	fstZ_H1	gatB_H1	#N/A	wsp_H1	no	A	#N/A
ERET_COM_90	female	Mohéli	Mbouni_Riviere	E. subsimplicipes	ES_H01	pos	coxA_H1	fbpA_H1	fstZ_H1	gatB_H1	#N/A	wsp_H1	no	A	#N/A
ERET_COM_91	female	Mohéli	Mbouni_Riviere	E. subsimplicipes	ES_H02	neg	#N/A	#N/A	#N/A	#N/A	#N/A	#N/A	no	#N/A	#N/A
ERET_COM_92	female	Mohéli	Mbouni_Riviere	E. quinquevittatus	EQ_H01	neg	#N/A	#N/A	#N/A	#N/A	#N/A	#N/A	no	#N/A	#N/A
ERET_COM_93	female	Mohéli	Mbouni_Riviere	E. quinquevittatus	EQ_H01	neg	#N/A	#N/A	#N/A	#N/A	#N/A	#N/A	no	#N/A	#N/A
ERET_COM_94	female	Mohéli	Mbouni_Riviere	E. quinquevittatus	EQ_H01	neg	#N/A	#N/A	#N/A	#N/A	#N/A	#N/A	no	#N/A	#N/A
ERET_COM_95	male	Mohéli	Hamba	E. quinquevittatus	EQ_H01	neg	#N/A	#N/A	#N/A	#N/A	#N/A	#N/A	no	#N/A	#N/A
ERET_COM_96	male	Mohéli	Hamba	E. quinquevittatus	EQ_H10	neg	#N/A	#N/A	#N/A	#N/A	#N/A	#N/A	no	#N/A	#N/A
ERET_COM_97	male	Mohéli	Hamba	E. quinquevittatus	EQ_H01	neg	#N/A	#N/A	#N/A	#N/A	#N/A	#N/A	no	#N/A	#N/A
ERET_COM_98	male	Mohéli	Hamba	E. quinquevittatus	EQ_H01	neg	#N/A	#N/A	#N/A	#N/A	#N/A	#N/A	no	#N/A	#N/A
ERET_COM_99	male	Mohéli	Hamba	E. quinquevittatus	EQ_H01	neg	#N/A	#N/A	#N/A	#N/A	#N/A	#N/A	no	#N/A	#N/A
ERET_COM_100	male	Mohéli	Hamba	E. quinquevittatus	EQ_H01	neg	#N/A	#N/A	#N/A	#N/A	#N/A	#N/A	no	#N/A	#N/A
ERET_COM_101	male	Mohéli	Hamba	E. quinquevittatus	EQ_H11	neg	#N/A	#N/A	#N/A	#N/A	#N/A	#N/A	no	#N/A	#N/A
ERET_COM_102	female	Mohéli	Hamba	E. quinquevittatus	EQ_H04	neg	#N/A	#N/A	#N/A	#N/A	#N/A	#N/A	no	#N/A	#N/A
ERET_COM_103	female	Mohéli	Hamba	E. quinquevittatus	EQ_H01	neg	#N/A	#N/A	#N/A	#N/A	#N/A	#N/A	no	#N/A	#N/A
ERET_COM_104	female	Mohéli	Hamba	E. subsimplicipes	ES_H01	neg	#N/A	#N/A	#N/A	#N/A	#N/A	#N/A	no	#N/A	#N/A
ERET_COM_105	female	Mohéli	Hamba	E. subsimplicipes	ES_H01	pos	coxA_H1	fbpA_H1	fstZ_H1	gatB_H1	hcpA_H1	wsp_H1	yes	A	wEretA
ERET_COM_106	female	Mohéli	Hamba	E. quinquevittatus	EQ_H01	neg	#N/A	#N/A	#N/A	#N/A	#N/A	#N/A	no	#N/A	#N/A
ERET_COM_107	female	Mohéli	Hamba	E. quinquevittatus	EQ_H02	neg	#N/A	#N/A	#N/A	#N/A	#N/A	#N/A	no	#N/A	#N/A
ERET_COM_108	female	Mohéli	Hamba	E. subsimplicipes	ES_H01	pos	coxA_H1	fbpA_H1	fstZ_H1	gatB_H1	hcpA_H1	wsp_H1	yes	A	wEretA
ERET_COM_109	female	Mohéli	Hamba	E. quinquevittatus	EQ_H01	neg	#N/A	#N/A	#N/A	#N/A	#N/A	#N/A	no	#N/A	#N/A
ERET_COM_110	female	Mohéli	Hamba	E. subsimplicipes	ES_H01	neg	#N/A	#N/A	#N/A	#N/A	#N/A	#N/A	no	#N/A	#N/A
ERET_COM_111	female	Mohéli	Hamba	E. subsimplicipes	ES_H01	pos	coxA_H1	fbpA_H1	fstZ_H1	gatB_H1	hcpA_H1	wsp_H1	yes	A	wEretA
ERET_COM_112	female	Mohéli	Hamba	E. subsimplicipes	ES_H01	pos	coxA_H1	fbpA_H1	fstZ_H1	gatB_H1	hcpA_H1	wsp_H1	yes	A	wEretA
ERET_COM_113	female	Mohéli	Hamba	E. quinquevittatus	Not definate	neg	#N/A	#N/A	#N/A	#N/A	#N/A	#N/A	no	#N/A	#N/A
ERET_COM_114	female	Mohéli	Hamba	E. quinquevittatus	EQ_H02	neg	#N/A	#N/A	#N/A	#N/A	#N/A	#N/A	no	#N/A	#N/A
ERET_COM_115	female	Mohéli	Hamba	E. subsimplicipes	ES_H01	pos	coxA_H1	fbpA_H1	fstZ_H1	gatB_H1	#N/A	wsp_H1	no	A	#N/A
ERET_COM_116	female	Mohéli	Hamba	E. subsimplicipes	ES_H01	pos	coxA_H1	fbpA_H1	fstZ_H1	gatB_H1	hcpA_H1	#N/A	yes	A	wEretA
ERET_COM_117	female	Mohéli	Hamba	E. subsimplicipes	ES_H01	pos	coxA_H1	fbpA_H1	fstZ_H1	gatB_H1	#N/A	wsp_H1	no	A	#N/A
ERET_COM_119	female	Mohéli	Hamba	E. quinquevittatus	EQ_H02	neg	#N/A	#N/A	#N/A	#N/A	#N/A	#N/A	no	#N/A	#N/A
ERET_COM_120	female	Mohéli	Hamba	E. quinquevittatus	Not definate	neg	#N/A	#N/A	#N/A	#N/A	#N/A	#N/A	no	#N/A	#N/A
ERET_COM_121	female	Mohéli	Hamba	E. subsimplicipes	ES_H01	pos	coxA_H1	fbpA_H1	fstZ_H1	gatB_H1	#N/A	wsp_H1	no	A	#N/A
ERET_COM_122	female	Mohéli	Hamba	E. subsimplicipes	ES_H01	pos	coxA_H1	fbpA_H1	fstZ_H1	gatB_H1	hcpA_H1	wsp_H1	yes	A	wEretA
ERET_COM_123	female	Mohéli	Hamba	E. quinquevittatus	EQ_H01	neg	#N/A	#N/A	#N/A	#N/A	#N/A	#N/A	no	#N/A	#N/A
ERET_COM_124	female	Mohéli	Hamba	E. quinquevittatus	EQ_H04	neg	#N/A	#N/A	#N/A	#N/A	#N/A	#N/A	no	#N/A	#N/A
ERET_COM_125	female	Mohéli	Hamba	E. quinquevittatus	EQ_H01	neg	#N/A	#N/A	#N/A	#N/A	#N/A	#N/A	no	#N/A	#N/A
ERET_COM_126	female	Mohéli	Hamba	E. subsimplicipes	ES_H01	pos	coxA_H1	fbpA_H1	fstZ_H1	gatB_H1	#N/A	wsp_H1	no	A	#N/A
ERET_COM_127	female	Mohéli	Hamba	E. subsimplicipes	ES_H02	pos	coxA_H1	fbpA_H1	fstZ_H1	gatB_H1	hcpA_H1	wsp_H1	yes	A	wEretA
ERET_COM_128	female	Mohéli	Hamba	E. subsimplicipes	ES_H01	pos	coxA_H1	fbpA_H1	fstZ_H1	gatB_H1	hcpA_H1	wsp_H1	yes	A	wEretA
ERET_COM_129	female	Mohéli	Hamba	E. subsimplicipes	ES_H01	pos	coxA_H1	#N/A	fstZ_H1	gatB_H1	hcpA_H1	wsp_H1	no	A	#N/A
ERET_COM_130	female	Mohéli	Hamba	E. subsimplicipes	ES_H01	pos	coxA_H1	#N/A	fstZ_H1	gatB_H1	hcpA_H1	wsp_H1	no	A	#N/A
ERET_COM_131	female	Mohéli	Hamba	E. subsimplicipes	ES_H01	pos	coxA_H1	fbpA_H1	fstZ_H1	gatB_H1	hcpA_H1	wsp_H1	yes	A	wEretA
ERET_COM_132	female	Mohéli	Hamba	E. subsimplicipes	Not definate	pos	coxA_H1	fbpA_H1	fstZ_H1	gatB_H1	hcpA_H1	wsp_H1	yes	A	wEretA
ERET_COM_133	female	Mohéli	Hamba	E. quinquevittatus	EQ_H02	neg	#N/A	#N/A	#N/A	#N/A	#N/A	#N/A	no	#N/A	#N/A
ERET_COM_134	female	Mohéli	Hamba	E. subsimplicipes	ES_H02	pos	coxA_H1	fbpA_H1	fstZ_H1	gatB_H1	hcpA_H1	wsp_H1	yes	A	wEretA
ERET_COM_135	female	Mohéli	Hamba	E. subsimplicipes	Not definate	pos	coxA_H1	fbpA_H1	fstZ_H1	gatB_H1	hcpA_H1	wsp_H1	yes	A	wEretA
ERET_COM_136	female	Mohéli	Hamba	E. quinquevittatus	EQ_H11	neg	#N/A	#N/A	#N/A	#N/A	#N/A	#N/A	no	#N/A	#N/A
ERET_COM_137	female	Mohéli	Hamba	E. quinquevittatus	EQ_H02	neg	#N/A	#N/A	#N/A	#N/A	#N/A	#N/A	no	#N/A	#N/A
ERET_COM_138	female	Mohéli	Hamba	E. subsimplicipes	ES_H01	pos	coxA_H1	fbpA_H1	fstZ_H1	gatB_H1	hcpA_H1	wsp_H1	yes	A	wEretA
ERET_COM_139	female	Mohéli	Hamba	E. subsimplicipes	Not definate	pos	coxA_H1	fbpA_H1	fstZ_H1	gatB_H1	hcpA_H1	wsp_H1	yes	A	wEretA
ERET_COM_140	female	Mohéli	Hamba	E. subsimplicipes	ES_H01	pos	coxA_H1	fbpA_H1	fstZ_H1	gatB_H1	hcpA_H1	wsp_H1	yes	A	wEretA
ERET_COM_141	female	Mohéli	Hamba	E. subsimplicipes	ES_H01	pos	coxA_H1	fbpA_H1	fstZ_H1	gatB_H1	hcpA_H1	wsp_H1	yes	A	wEretA
ERET_COM_142	female	Mohéli	Hamba	E. subsimplicipes	ES_H01	pos	coxA_H1	fbpA_H1	fstZ_H1	gatB_H1	hcpA_H1	wsp_H1	yes	A	wEretA
ERET_COM_143	female	Mohéli	Hamba	E. subsimplicipes	Not definate	pos	coxA_H1	fbpA_H1	fstZ_H1	gatB_H1	hcpA_H1	wsp_H1	yes	A	wEretA
ERET_COM_144	female	Mohéli	Hamba	E. subsimplicipes	ES_H01	neg	#N/A	#N/A	#N/A	#N/A	#N/A	#N/A	no	#N/A	#N/A
ERET_COM_145	female	Mohéli	Hamba	E. subsimplicipes	ES_H01	pos	coxA_H1	fbpA_H1	fstZ_H1	gatB_H1	hcpA_H1	wsp_H1	yes	A	wEretA
ERET_COM_146	female	Mohéli	Hamba	E. quinquevittatus	EQ_H01	neg	#N/A	#N/A	#N/A	#N/A	#N/A	#N/A	no	#N/A	#N/A
ERET_COM_147	female	Mohéli	Hamba	E. quinquevittatus	EQ_H02	neg	#N/A	#N/A	#N/A	#N/A	#N/A	#N/A	no	#N/A	#N/A
ERET_COM_148	female	Mohéli	Hamba	E. subsimplicipes	ES_H01	pos	coxA_H1	fbpA_H1	fstZ_H1	gatB_H1	hcpA_H1	wsp_H1	yes	A	wEretA
ERET_COM_149	female	Mohéli	Hamba	E. subsimplicipes	Not definate	pos	coxA_H1	fbpA_H1	fstZ_H1	gatB_H1	hcpA_H1	wsp_H1	yes	A	wEretA
ERET_COM_150	female	Mohéli	Hamba	E. subsimplicipes	ES_H01	neg	#N/A	#N/A	#N/A	#N/A	#N/A	#N/A	no	#N/A	#N/A
ERET_COM_151	female	Mohéli	Hamba	E. subsimplicipes	Not definate	pos	coxA_H1	#N/A	fstZ_H1	gatB_H1	#N/A	wsp_H1	no	A	#N/A
ERET_COM_152	female	Mohéli	Hamba	E. subsimplicipes	ES_H01	pos	coxA_H1	fbpA_H1	fstZ_H1	gatB_H1	hcpA_H1	wsp_H1	yes	A	wEretA
ERET_COM_153	female	Mohéli	Hamba	E. subsimplicipes	ES_H01	neg	#N/A	#N/A	#N/A	#N/A	#N/A	#N/A	no	#N/A	#N/A
ERET_COM_154	female	Mohéli	Hamba	E. subsimplicipes	ES_H01	pos	coxA_H1	fbpA_H1	fstZ_H1	gatB_H1	hcpA_H1	wsp_H1	yes	A	wEretA
ERET_COM_155	female	Mohéli	Hamba	E. quinquevittatus	EQ_H01	neg	#N/A	#N/A	#N/A	#N/A	#N/A	#N/A	no	#N/A	#N/A
ERET_COM_156	female	Mohéli	Hamba	E. quinquevittatus	EQ_H01	neg	#N/A	#N/A	#N/A	#N/A	#N/A	#N/A	no	#N/A	#N/A
ERET_COM_157	female	Mohéli	Hamba	E. quinquevittatus	EQ_H05	neg	#N/A	#N/A	#N/A	#N/A	#N/A	#N/A	no	#N/A	#N/A
ERET_COM_158	female	Mohéli	Hamba	E. quinquevittatus	EQ_H01	neg	#N/A	#N/A	#N/A	#N/A	#N/A	#N/A	no	#N/A	#N/A
ERET_COM_159	female	Mohéli	Hamba	E. quinquevittatus	EQ_H01	neg	#N/A	#N/A	#N/A	#N/A	#N/A	#N/A	no	#N/A	#N/A
ERET_COM_160	female	Mohéli	Hamba	E. quinquevittatus	EQ_H01	neg	#N/A	#N/A	#N/A	#N/A	#N/A	#N/A	no	#N/A	#N/A
ERET_COM_161	female	Mohéli	Hamba	E. subsimplicipes	ES_H01	pos	coxA_H1	fbpA_H1	fstZ_H1	gatB_H1	hcpA_H1	wsp_H1	yes	A	wEretA
ERET_COM_162	female	Mohéli	Hamba	E. quinquevittatus	EQ_H01	neg	#N/A	#N/A	#N/A	#N/A	#N/A	#N/A	no	#N/A	#N/A
ERET_COM_163	female	Mohéli	Hamba	E. quinquevittatus	EQ_H01	neg	#N/A	#N/A	#N/A	#N/A	#N/A	#N/A	no	#N/A	#N/A
ERET_COM_164	female	Mohéli	Hamba	E. subsimplicipes	ES_H01	pos	coxA_H1	fbpA_H1	fstZ_H1	gatB_H1	hcpA_H1	wsp_H1	yes	A	wEretA
ERET_COM_165	female	Mohéli	Hamba	E. quinquevittatus	EQ_H12	neg	#N/A	#N/A	#N/A	#N/A	#N/A	#N/A	no	#N/A	#N/A
ERET_COM_166	female	Mohéli	Hamba	E. quinquevittatus	EQ_H04	neg	#N/A	#N/A	#N/A	#N/A	#N/A	#N/A	no	#N/A	#N/A
ERET_COM_167	female	Mohéli	Hamba	E. quinquevittatus	EQ_H02	neg	#N/A	#N/A	#N/A	#N/A	#N/A	#N/A	no	#N/A	#N/A
ERET_COM_168	female	Mohéli	Hamba	E. subsimplicipes	ES_H01	pos	coxA_H1	fbpA_H1	fstZ_H1	gatB_H1	#N/A	wsp_H1	no	A	#N/A
ERET_COM_169	female	Mohéli	Hamba	E. subsimplicipes	ES_H01	pos	coxA_H1	fbpA_H1	fstZ_H1	gatB_H1	hcpA_H1	wsp_H1	yes	A	wEretA
ERET_COM_170	female	Mohéli	Hamba	E. subsimplicipes	ES_H01	pos	coxA_H1	fbpA_H1	fstZ_H1	gatB_H1	hcpA_H1	wsp_H1	yes	A	wEretA
ERET_COM_171	male	Mohéli	Barakani	E. quinquevittatus	EQ_H02	neg	#N/A	#N/A	#N/A	#N/A	#N/A	#N/A	no	#N/A	#N/A
ERET_COM_172	male	Mohéli	Barakani	E. quinquevittatus	EQ_H02	neg	#N/A	#N/A	#N/A	#N/A	#N/A	#N/A	no	#N/A	#N/A
ERET_COM_173	male	Mohéli	Barakani	E. quinquevittatus	EQ_H01	neg	#N/A	#N/A	#N/A	#N/A	#N/A	#N/A	no	#N/A	#N/A
ERET_COM_174	male	Mohéli	Barakani	E. quinquevittatus	EQ_H01	neg	#N/A	#N/A	#N/A	#N/A	#N/A	#N/A	no	#N/A	#N/A
ERET_COM_175	male	Mohéli	Barakani	E. quinquevittatus	EQ_H01	neg	#N/A	#N/A	#N/A	#N/A	#N/A	#N/A	no	#N/A	#N/A
ERET_COM_176	male	Mohéli	Barakani	E. quinquevittatus	EQ_H01	neg	#N/A	#N/A	#N/A	#N/A	#N/A	#N/A	no	#N/A	#N/A
ERET_COM_177	male	Mohéli	Barakani	E. quinquevittatus	EQ_H13	neg	#N/A	#N/A	#N/A	#N/A	#N/A	#N/A	no	#N/A	#N/A
ERET_COM_178	male	Mohéli	Barakani	E. quinquevittatus	EQ_H01	neg	#N/A	#N/A	#N/A	#N/A	#N/A	#N/A	no	#N/A	#N/A
ERET_COM_179	male	Mohéli	Barakani	E. quinquevittatus	EQ_H02	neg	#N/A	#N/A	#N/A	#N/A	#N/A	#N/A	no	#N/A	#N/A
ERET_COM_180	male	Mohéli	Barakani	E. quinquevittatus	EQ_H01	neg	#N/A	#N/A	#N/A	#N/A	#N/A	#N/A	no	#N/A	#N/A
ERET_COM_181	male	Mohéli	Barakani	E. quinquevittatus	EQ_H01	neg	#N/A	#N/A	#N/A	#N/A	#N/A	#N/A	no	#N/A	#N/A
ERET_COM_182	female	Mohéli	Barakani	E. subsimplicipes	ES_H01	pos	coxA_H1	fbpA_H1	fstZ_H1	gatB_H1	hcpA_H1	wsp_H1	yes	A	wEretA
ERET_COM_183	female	Mohéli	Barakani	E. quinquevittatus	EQ_H02	neg	#N/A	#N/A	#N/A	#N/A	#N/A	#N/A	no	#N/A	#N/A
ERET_COM_184	female	Mohéli	Barakani	E. quinquevittatus	EQ_H01	neg	#N/A	#N/A	#N/A	#N/A	#N/A	#N/A	no	#N/A	#N/A
ERET_COM_185	female	Mohéli	Barakani	E. quinquevittatus	EQ_H14	neg	#N/A	#N/A	#N/A	#N/A	#N/A	#N/A	no	#N/A	#N/A
ERET_COM_186	female	Mohéli	Barakani	E. subsimplicipes	Not definate	neg	#N/A	#N/A	#N/A	#N/A	#N/A	#N/A	no	#N/A	#N/A
ERET_COM_187	female	Mohéli	Barakani	E. subsimplicipes	Not definate	pos	coxA_H1	fbpA_H1	fstZ_H1	gatB_H1	hcpA_H1	wsp_H1	yes	A	wEretA
ERET_COM_188	female	Mohéli	Barakani	E. quinquevittatus	EQ_H01	neg	#N/A	#N/A	#N/A	#N/A	#N/A	#N/A	no	#N/A	#N/A
ERET_COM_189	female	Mohéli	Mbouni_Foungue	E. subsimplicipes	ES_H01	pos	#N/A	#N/A	#N/A	#N/A	#N/A	wsp_H1	no	A	#N/A
ERET_COM_190	female	Mohéli	Mbouni_Foungue	E. subsimplicipes	ES_H01	pos	#N/A	#N/A	#N/A	#N/A	#N/A	wsp_H1	no	A	#N/A
ERET_COM_191	female	Mohéli	Mbouni_Foungue	E. quinquevittatus	EQ_H01	neg	#N/A	#N/A	#N/A	#N/A	#N/A	#N/A	no	#N/A	#N/A
ERET_COM_192	female	Mohéli	Mbouni_Foungue	E. subsimplicipes	ES_H01	pos	#N/A	#N/A	#N/A	#N/A	#N/A	wsp_H1	no	A	#N/A
ERET_COM_193	female	Mohéli	Mbouni_Foungue	E. subsimplicipes	ES_H02	neg	#N/A	#N/A	#N/A	#N/A	#N/A	#N/A	no	#N/A	#N/A
ERET_COM_194	female	Mohéli	Mbouni_Foungue	E. quinquevittatus	EQ_H01	neg	#N/A	#N/A	#N/A	#N/A	#N/A	#N/A	no	#N/A	#N/A
ERET_COM_195	female	Mohéli	Mbouni_Foungue	E. subsimplicipes	ES_H01	pos	#N/A	#N/A	#N/A	#N/A	#N/A	wsp_H1	no	A	#N/A
ERET_COM_196	male	Grande Comore	Moroni_ 1	E. quinquevittatus	EQ_H14	neg	#N/A	#N/A	#N/A	#N/A	#N/A	#N/A	no	#N/A	#N/A
ERET_COM_197	male	Grande Comore	Moroni_ 1	E. quinquevittatus	EQ_H01	neg	#N/A	#N/A	#N/A	#N/A	#N/A	#N/A	no	#N/A	#N/A
ERET_COM_198	male	Grande Comore	Moroni_ 1	E. quinquevittatus	EQ_H01	neg	#N/A	#N/A	#N/A	#N/A	#N/A	#N/A	no	#N/A	#N/A
ERET_COM_199	male	Grande Comore	Moroni_ 1	E. quinquevittatus	EQ_H10	neg	#N/A	#N/A	#N/A	#N/A	#N/A	#N/A	no	#N/A	#N/A
ERET_COM_200	male	Grande Comore	Moroni_ 1	E. quinquevittatus	EQ_H01	neg	#N/A	#N/A	#N/A	#N/A	#N/A	#N/A	no	#N/A	#N/A
ERET_COM_201	male	Grande Comore	Moroni_ 1	E. quinquevittatus	EQ_H01	neg	#N/A	#N/A	#N/A	#N/A	#N/A	#N/A	no	#N/A	#N/A
ERET_COM_202	male	Grande Comore	Moroni_ 1	E. quinquevittatus	EQ_H01	neg	#N/A	#N/A	#N/A	#N/A	#N/A	#N/A	no	#N/A	#N/A
ERET_COM_203	male	Grande Comore	Moroni_ 1	E. quinquevittatus	EQ_H01	neg	#N/A	#N/A	#N/A	#N/A	#N/A	#N/A	no	#N/A	#N/A
ERET_COM_204	male	Grande Comore	Moroni_ 1	E. quinquevittatus	EQ_H01	neg	#N/A	#N/A	#N/A	#N/A	#N/A	#N/A	no	#N/A	#N/A
ERET_COM_205	male	Grande Comore	Moroni_ 1	E. quinquevittatus	EQ_H01	neg	#N/A	#N/A	#N/A	#N/A	#N/A	#N/A	no	#N/A	#N/A
ERET_COM_206	male	Grande Comore	Moroni_ 1	E. quinquevittatus	EQ_H01	pos	coxA_H2	fbpA_H2	fstZ_H2	gatB_H2	hcpA_H2	wsp_H2	yes	B	wEretB
ERET_COM_207	male	Grande Comore	Moroni_ 1	E. quinquevittatus	EQ_H01	neg	#N/A	#N/A	#N/A	#N/A	#N/A	#N/A	no	#N/A	#N/A
ERET_COM_208	male	Grande Comore	Moroni_ 1	E. quinquevittatus	EQ_H07	neg	#N/A	#N/A	#N/A	#N/A	#N/A	#N/A	no	#N/A	#N/A
ERET_COM_209	male	Grande Comore	Moroni_ 1	E. quinquevittatus	EQ_H01	neg	#N/A	#N/A	#N/A	#N/A	#N/A	#N/A	no	#N/A	#N/A
ERET_COM_210	male	Grande Comore	Moroni_ 1	E. quinquevittatus	EQ_H01	neg	#N/A	#N/A	#N/A	#N/A	#N/A	#N/A	no	#N/A	#N/A
ERET_COM_211	male	Grande Comore	Moroni_ 1	E. quinquevittatus	EQ_H01	neg	#N/A	#N/A	#N/A	#N/A	#N/A	#N/A	no	#N/A	#N/A
ERET_COM_212	male	Grande Comore	Moroni_ 1	E. quinquevittatus	EQ_H01	neg	#N/A	#N/A	#N/A	#N/A	#N/A	#N/A	no	#N/A	#N/A
ERET_COM_213	male	Grande Comore	Moroni_ 1	E. quinquevittatus	EQ_H07	neg	#N/A	#N/A	#N/A	#N/A	#N/A	#N/A	no	#N/A	#N/A
ERET_COM_214	male	Grande Comore	Moroni_ 1	E. quinquevittatus	EQ_H01	neg	#N/A	#N/A	#N/A	#N/A	#N/A	#N/A	no	#N/A	#N/A
ERET_COM_215	male	Grande Comore	Moroni_ 1	E. quinquevittatus	EQ_H01	neg	#N/A	#N/A	#N/A	#N/A	#N/A	#N/A	no	#N/A	#N/A
ERET_COM_216	female	Grande Comore	Moroni_ 1	E. quinquevittatus	EQ_H01	neg	#N/A	#N/A	#N/A	#N/A	#N/A	#N/A	no	#N/A	#N/A
ERET_COM_217	female	Grande Comore	Moroni_ 1	E. quinquevittatus	EQ_H15	neg	#N/A	#N/A	#N/A	#N/A	#N/A	#N/A	no	#N/A	#N/A
ERET_COM_218	female	Grande Comore	Moroni_ 1	E. quinquevittatus	EQ_H01	neg	#N/A	#N/A	#N/A	#N/A	#N/A	#N/A	no	#N/A	#N/A
ERET_COM_219	female	Grande Comore	Moroni_ 1	E. quinquevittatus	EQ_H01	neg	#N/A	#N/A	#N/A	#N/A	#N/A	#N/A	no	#N/A	#N/A
ERET_COM_220	female	Grande Comore	Moroni_ 1	E. quinquevittatus	EQ_H01	neg	#N/A	#N/A	#N/A	#N/A	#N/A	#N/A	no	#N/A	#N/A
ERET_COM_221	female	Grande Comore	Moroni_ 1	E. quinquevittatus	EQ_H01	neg	#N/A	#N/A	#N/A	#N/A	#N/A	#N/A	no	#N/A	#N/A
ERET_COM_222	female	Grande Comore	Moroni_ 1	E. quinquevittatus	EQ_H01	neg	#N/A	#N/A	#N/A	#N/A	#N/A	#N/A	no	#N/A	#N/A
ERET_COM_223	female	Grande Comore	Moroni_ 1	E. quinquevittatus	EQ_H01	neg	#N/A	#N/A	#N/A	#N/A	#N/A	#N/A	no	#N/A	#N/A
ERET_COM_224	female	Grande Comore	Moroni_ 1	E. quinquevittatus	EQ_H02	neg	#N/A	#N/A	#N/A	#N/A	#N/A	#N/A	no	#N/A	#N/A
ERET_COM_225	female	Grande Comore	Moroni_ 1	E. quinquevittatus	EQ_H01	neg	#N/A	#N/A	#N/A	#N/A	#N/A	#N/A	no	#N/A	#N/A
ERET_COM_226	female	Grande Comore	Moroni_ 1	E. quinquevittatus	EQ_H01	neg	#N/A	#N/A	#N/A	#N/A	#N/A	#N/A	no	#N/A	#N/A
ERET_COM_227	female	Grande Comore	Moroni_ 1	E. quinquevittatus	EQ_H01	neg	#N/A	#N/A	#N/A	#N/A	#N/A	#N/A	no	#N/A	#N/A
ERET_COM_228	female	Grande Comore	Moroni_ 1	E. quinquevittatus	EQ_H01	neg	#N/A	#N/A	#N/A	#N/A	#N/A	#N/A	no	#N/A	#N/A
ERET_COM_229	female	Grande Comore	Moroni_ 1	E. quinquevittatus	EQ_H01	neg	#N/A	#N/A	#N/A	#N/A	#N/A	#N/A	no	#N/A	#N/A
ERET_COM_230	female	Grande Comore	Moroni_ 1	E. quinquevittatus	EQ_H16	neg	#N/A	#N/A	#N/A	#N/A	#N/A	#N/A	no	#N/A	#N/A
ERET_COM_231	female	Grande Comore	Moroni_ 1	E. quinquevittatus	EQ_H01	neg	#N/A	#N/A	#N/A	#N/A	#N/A	#N/A	no	#N/A	#N/A
ERET_COM_232	female	Grande Comore	Moroni_ 1	E. quinquevittatus	EQ_H01	neg	#N/A	#N/A	#N/A	#N/A	#N/A	#N/A	no	#N/A	#N/A
ERET_COM_233	female	Grande Comore	Moroni_ 1	E. quinquevittatus	EQ_H17	neg	#N/A	#N/A	#N/A	#N/A	#N/A	#N/A	no	#N/A	#N/A
ERET_COM_234	female	Grande Comore	Moroni_ 1	E. quinquevittatus	EQ_H01	neg	#N/A	#N/A	#N/A	#N/A	#N/A	#N/A	no	#N/A	#N/A
ERET_COM_235	female	Grande Comore	Moroni_ 1	E. quinquevittatus	EQ_H01	neg	#N/A	#N/A	#N/A	#N/A	#N/A	#N/A	no	#N/A	#N/A
ERET_COM_236	female	Grande Comore	Moroni_ 1	E. quinquevittatus	EQ_H01	neg	#N/A	#N/A	#N/A	#N/A	#N/A	#N/A	no	#N/A	#N/A
ERET_COM_237	female	Grande Comore	Moroni_ 1	E. quinquevittatus	EQ_H01	neg	#N/A	#N/A	#N/A	#N/A	#N/A	#N/A	no	#N/A	#N/A
ERET_COM_238	female	Grande Comore	Moroni_ 1	E. subsimplicipes	ES_H01	pos	coxA_H1	fbpA_H1	fstZ_H1	gatB_H1	hcpA_H1	wsp_H1	yes	A	wEretA
ERET_COM_239	female	Grande Comore	Moroni_ 1	E. subsimplicipes	ES_H01	pos	coxA_H1	fbpA_H1	fstZ_H1	gatB_H1	#N/A	wsp_H1	no	A	#N/A
ERET_COM_240	female	Grande Comore	Moroni_ 1	E. quinquevittatus	EQ_H01	neg	#N/A	#N/A	#N/A	#N/A	#N/A	#N/A	no	#N/A	#N/A
ERET_COM_241	female	Grande Comore	Moroni_ 1	E. quinquevittatus	EQ_H01	neg	#N/A	#N/A	#N/A	#N/A	#N/A	#N/A	no	#N/A	#N/A
ERET_COM_242	female	Grande Comore	Moroni_ 1	E. quinquevittatus	EQ_H14	neg	#N/A	#N/A	#N/A	#N/A	#N/A	#N/A	no	#N/A	#N/A
ERET_COM_243	female	Grande Comore	Moroni_ 1	E. quinquevittatus	EQ_H01	neg	#N/A	#N/A	#N/A	#N/A	#N/A	#N/A	no	#N/A	#N/A
ERET_COM_244	female	Grande Comore	Moroni_ 1	E. quinquevittatus	EQ_H01	neg	#N/A	#N/A	#N/A	#N/A	#N/A	#N/A	no	#N/A	#N/A
ERET_COM_245	female	Grande Comore	Moroni_ 1	E. quinquevittatus	Not definate	neg	#N/A	#N/A	#N/A	#N/A	#N/A	#N/A	no	#N/A	#N/A
ERET_COM_246	female	Grande Comore	Moroni_ 1	E. quinquevittatus	EQ_H01	neg	#N/A	#N/A	#N/A	#N/A	#N/A	#N/A	no	#N/A	#N/A
ERET_COM_247	female	Grande Comore	Moroni_ 1	E. quinquevittatus	Not definate	neg	#N/A	#N/A	#N/A	#N/A	#N/A	#N/A	no	#N/A	#N/A
ERET_COM_248	female	Grande Comore	Moroni_ 1	E. quinquevittatus	EQ_H01	neg	#N/A	#N/A	#N/A	#N/A	#N/A	#N/A	no	#N/A	#N/A
ERET_COM_249	female	Grande Comore	Moroni_ 1	E. quinquevittatus	EQ_H01	neg	#N/A	#N/A	#N/A	#N/A	#N/A	#N/A	no	#N/A	#N/A
ERET_COM_250	female	Grande Comore	Moroni_ 1	E. quinquevittatus	EQ_H01	neg	#N/A	#N/A	#N/A	#N/A	#N/A	#N/A	no	#N/A	#N/A
ERET_COM_251	female	Grande Comore	Moroni_ 1	E. quinquevittatus	EQ_H01	neg	#N/A	#N/A	#N/A	#N/A	#N/A	#N/A	no	#N/A	#N/A
ERET_COM_252	female	Grande Comore	Moroni_ 1	E. quinquevittatus	EQ_H16	neg	#N/A	#N/A	#N/A	#N/A	#N/A	#N/A	no	#N/A	#N/A
ERET_COM_253	female	Grande Comore	Moroni_ 1	E. quinquevittatus	EQ_H01	neg	#N/A	#N/A	#N/A	#N/A	#N/A	#N/A	no	#N/A	#N/A
ERET_COM_254	female	Grande Comore	Moroni_ 1	E. quinquevittatus	EQ_H01	neg	#N/A	#N/A	#N/A	#N/A	#N/A	#N/A	no	#N/A	#N/A
ERET_COM_255	female	Grande Comore	Moroni_ 1	E. quinquevittatus	EQ_H01	neg	#N/A	#N/A	#N/A	#N/A	#N/A	#N/A	no	#N/A	#N/A
ERET_COM_256	female	Grande Comore	Moroni_ 1	E. quinquevittatus	EQ_H14	neg	#N/A	#N/A	#N/A	#N/A	#N/A	#N/A	no	#N/A	#N/A
ERET_COM_257	female	Grande Comore	Moroni_ 1	E. quinquevittatus	EQ_H01	neg	#N/A	#N/A	#N/A	#N/A	#N/A	#N/A	no	#N/A	#N/A
ERET_COM_258	female	Grande Comore	Moroni_ 1	E. quinquevittatus	EQ_H01	neg	#N/A	#N/A	#N/A	#N/A	#N/A	#N/A	no	#N/A	#N/A
ERET_COM_259	female	Grande Comore	Moroni_ 1	E. quinquevittatus	EQ_H01	neg	#N/A	#N/A	#N/A	#N/A	#N/A	#N/A	no	#N/A	#N/A
ERET_COM_260	female	Grande Comore	Moroni_ 1	E. quinquevittatus	EQ_H01	neg	#N/A	#N/A	#N/A	#N/A	#N/A	#N/A	no	#N/A	#N/A
ERET_COM_261	female	Grande Comore	Moroni_ 1	E. quinquevittatus	EQ_H01	neg	#N/A	#N/A	#N/A	#N/A	#N/A	#N/A	no	#N/A	#N/A
ERET_COM_262	female	Grande Comore	Moroni_ 1	E. quinquevittatus	EQ_H01	neg	#N/A	#N/A	#N/A	#N/A	#N/A	#N/A	no	#N/A	#N/A
ERET_COM_263	female	Grande Comore	Moroni_ 1	E. quinquevittatus	EQ_H01	neg	#N/A	#N/A	#N/A	#N/A	#N/A	#N/A	no	#N/A	#N/A
ERET_COM_264	female	Grande Comore	Moroni_ 1	E. quinquevittatus	EQ_H01	neg	#N/A	#N/A	#N/A	#N/A	#N/A	#N/A	no	#N/A	#N/A
ERET_COM_265	female	Grande Comore	Moroni_ 1	E. quinquevittatus	EQ_H01	neg	#N/A	#N/A	#N/A	#N/A	#N/A	#N/A	no	#N/A	#N/A
ERET_COM_266	female	Grande Comore	Moroni_ 1	E. quinquevittatus	EQ_H01	neg	#N/A	#N/A	#N/A	#N/A	#N/A	#N/A	no	#N/A	#N/A
ERET_COM_267	female	Grande Comore	Moroni_ 1	E. quinquevittatus	EQ_H01	neg	#N/A	#N/A	#N/A	#N/A	#N/A	#N/A	no	#N/A	#N/A
ERET_COM_268	female	Grande Comore	Moroni_ 1	E. quinquevittatus	EQ_H01	neg	#N/A	#N/A	#N/A	#N/A	#N/A	#N/A	no	#N/A	#N/A
ERET_COM_269	female	Grande Comore	Moroni_ 1	E. quinquevittatus	EQ_H01	neg	#N/A	#N/A	#N/A	#N/A	#N/A	#N/A	no	#N/A	#N/A
ERET_COM_270	male	Grande Comore	Moroni_ 3	E. quinquevittatus	EQ_H01	neg	#N/A	#N/A	#N/A	#N/A	#N/A	#N/A	no	#N/A	#N/A
ERET_COM_271	male	Grande Comore	Moroni_ 3	E. quinquevittatus	EQ_H01	neg	#N/A	#N/A	#N/A	#N/A	#N/A	#N/A	no	#N/A	#N/A
ERET_COM_272	male	Grande Comore	Moroni_ 3	E. quinquevittatus	EQ_H01	neg	#N/A	#N/A	#N/A	#N/A	#N/A	#N/A	no	#N/A	#N/A
ERET_COM_273	female	Grande Comore	Moroni_ 3	E. quinquevittatus	EQ_H11	neg	#N/A	#N/A	#N/A	#N/A	#N/A	#N/A	no	#N/A	#N/A
ERET_COM_274	female	Grande Comore	Moroni_ 3	E. quinquevittatus	EQ_H01	neg	#N/A	#N/A	#N/A	#N/A	#N/A	#N/A	no	#N/A	#N/A
ERET_COM_275	female	Grande Comore	Moroni_ 3	E. quinquevittatus	EQ_H01	neg	#N/A	#N/A	#N/A	#N/A	#N/A	#N/A	no	#N/A	#N/A
ERET_COM_276	female	Grande Comore	Moroni_ 3	E. quinquevittatus	EQ_H01	neg	#N/A	#N/A	#N/A	#N/A	#N/A	#N/A	no	#N/A	#N/A
ERET_COM_277	female	Grande Comore	Moroni_ 3	E. quinquevittatus	EQ_H01	neg	#N/A	#N/A	#N/A	#N/A	#N/A	#N/A	no	#N/A	#N/A
ERET_COM_278	female	Grande Comore	Moroni_ 3	E. quinquevittatus	EQ_H01	neg	#N/A	#N/A	#N/A	#N/A	#N/A	#N/A	no	#N/A	#N/A
ERET_COM_279	female	Grande Comore	Moroni_ 3	E. quinquevittatus	EQ_H18	neg	#N/A	#N/A	#N/A	#N/A	#N/A	#N/A	no	#N/A	#N/A
ERET_COM_280	female	Grande Comore	Moroni_ 3	E. quinquevittatus	EQ_H01	neg	#N/A	#N/A	#N/A	#N/A	#N/A	#N/A	no	#N/A	#N/A
ERET_COM_281	female	Grande Comore	Moroni_ 3	E. quinquevittatus	EQ_H01	neg	#N/A	#N/A	#N/A	#N/A	#N/A	#N/A	no	#N/A	#N/A
ERET_COM_282	female	Grande Comore	Moroni_ 3	E. quinquevittatus	EQ_H01	neg	#N/A	#N/A	#N/A	#N/A	#N/A	#N/A	no	#N/A	#N/A
ERET_COM_283	female	Grande Comore	Moroni_ 3	E. quinquevittatus	EQ_H01	neg	#N/A	#N/A	#N/A	#N/A	#N/A	#N/A	no	#N/A	#N/A
ERET_COM_284	female	Mohéli	Ouallah	E. quinquevittatus	EQ_H01	neg	#N/A	#N/A	#N/A	#N/A	#N/A	#N/A	no	#N/A	#N/A
ERET_COM_285	female	Mohéli	Ouallah	E. quinquevittatus	EQ_H01	neg	#N/A	#N/A	#N/A	#N/A	#N/A	#N/A	no	#N/A	#N/A
ERET_COM_286	male	Grande Comore	Moroni_ 8	E. quinquevittatus	EQ_H01	neg	#N/A	#N/A	#N/A	#N/A	#N/A	#N/A	no	#N/A	#N/A
ERET_COM_287	male	Grande Comore	Moroni_ 8	E. quinquevittatus	EQ_H01	neg	#N/A	#N/A	#N/A	#N/A	#N/A	#N/A	no	#N/A	#N/A
ERET_COM_288	male	Grande Comore	Moroni_ 4	E. quinquevittatus	EQ_H01	neg	#N/A	#N/A	#N/A	#N/A	#N/A	#N/A	no	#N/A	#N/A
ERET_COM_289	male	Grande Comore	Moroni_ 4	E. quinquevittatus	EQ_H01	neg	#N/A	#N/A	#N/A	#N/A	#N/A	#N/A	no	#N/A	#N/A
ERET_COM_290	male	Grande Comore	Moroni_ 4	E. quinquevittatus	EQ_H01	neg	#N/A	#N/A	#N/A	#N/A	#N/A	#N/A	no	#N/A	#N/A
ERET_COM_291	male	Grande Comore	Moroni_ 4	E. quinquevittatus	EQ_H07	neg	#N/A	#N/A	#N/A	#N/A	#N/A	#N/A	no	#N/A	#N/A
ERET_COM_292	male	Grande Comore	Moroni_ 4	E. quinquevittatus	EQ_H01	neg	#N/A	#N/A	#N/A	#N/A	#N/A	#N/A	no	#N/A	#N/A
ERET_COM_293	female	Grande Comore	Moroni_ 4	E. quinquevittatus	EQ_H01	neg	#N/A	#N/A	#N/A	#N/A	#N/A	#N/A	no	#N/A	#N/A
ERET_COM_294	female	Grande Comore	Moroni_ 4	E. quinquevittatus	EQ_H01	neg	#N/A	#N/A	#N/A	#N/A	#N/A	#N/A	no	#N/A	#N/A
ERET_COM_295	female	Grande Comore	Moroni_ 4	E. quinquevittatus	EQ_H01	neg	#N/A	#N/A	#N/A	#N/A	#N/A	#N/A	no	#N/A	#N/A
ERET_COM_296	female	Grande Comore	Moroni_ 4	E. quinquevittatus	EQ_H01	neg	#N/A	#N/A	#N/A	#N/A	#N/A	#N/A	no	#N/A	#N/A
ERET_COM_297	female	Grande Comore	Moroni_ 4	E. quinquevittatus	EQ_H01	neg	#N/A	#N/A	#N/A	#N/A	#N/A	#N/A	no	#N/A	#N/A
ERET_COM_298	female	Grande Comore	Moroni_ 4	E. quinquevittatus	EQ_H01	neg	#N/A	#N/A	#N/A	#N/A	#N/A	#N/A	no	#N/A	#N/A
ERET_COM_299	male	Grande Comore	Moroni_ 5	E. quinquevittatus	EQ_H01	neg	#N/A	#N/A	#N/A	#N/A	#N/A	#N/A	no	#N/A	#N/A
ERET_COM_300	male	Grande Comore	Moroni_ 5	E. quinquevittatus	EQ_H01	neg	#N/A	#N/A	#N/A	#N/A	#N/A	#N/A	no	#N/A	#N/A
ERET_COM_301	female	Grande Comore	Moroni_ 5	E. quinquevittatus	EQ_H01	neg	#N/A	#N/A	#N/A	#N/A	#N/A	#N/A	no	#N/A	#N/A
ERET_COM_302	male	Grande Comore	Moroni_ 6	E. quinquevittatus	EQ_H01	neg	#N/A	#N/A	#N/A	#N/A	#N/A	#N/A	no	#N/A	#N/A
ERET_COM_303	female	Grande Comore	Moroni_ 6	E. subsimplicipes	ES_H01	pos	coxA_H1	fbpA_H1	fstZ_H1	gatB_H1	hcpA_H1	wsp_H1	yes	A	wEretA
ERET_COM_304	female	Grande Comore	Moroni_ 6	E. quinquevittatus	EQ_H01	neg	#N/A	#N/A	#N/A	#N/A	#N/A	#N/A	no	#N/A	#N/A
ERET_COM_305	female	Grande Comore	Moroni_ 6	E. subsimplicipes	ES_H01	pos	coxA_H1	fbpA_H1	fstZ_H1	gatB_H1	hcpA_H1	wsp_H1	yes	A	wEretA
ERET_COM_306	female	Grande Comore	Moroni_ 6	E. quinquevittatus	EQ_H01	neg	#N/A	#N/A	#N/A	#N/A	#N/A	#N/A	no	#N/A	#N/A
ERET_COM_307	female	Grande Comore	Moroni_ 6	E. quinquevittatus	EQ_H01	neg	#N/A	#N/A	#N/A	#N/A	#N/A	#N/A	no	#N/A	#N/A
ERET_COM_308	female	Grande Comore	Moroni_ 6	E. quinquevittatus	EQ_H01	neg	#N/A	#N/A	#N/A	#N/A	#N/A	#N/A	no	#N/A	#N/A
ERET_COM_309	female	Grande Comore	Moroni_ 6	E. quinquevittatus	EQ_H18	neg	#N/A	#N/A	#N/A	#N/A	#N/A	#N/A	no	#N/A	#N/A
ERET_COM_310	female	Grande Comore	Moroni_ 6	E. quinquevittatus	EQ_H01	neg	#N/A	#N/A	#N/A	#N/A	#N/A	#N/A	no	#N/A	#N/A
ERET_COM_311	female	Grande Comore	Moroni_ 6	E. quinquevittatus	EQ_H01	neg	#N/A	#N/A	#N/A	#N/A	#N/A	#N/A	no	#N/A	#N/A
ERET_COM_312	female	Grande Comore	Moroni_ 6	E. quinquevittatus	EQ_H01	neg	#N/A	#N/A	#N/A	#N/A	#N/A	#N/A	no	#N/A	#N/A
ERET_COM_313	female	Grande Comore	Moroni_ 6	E. quinquevittatus	EQ_H01	neg	#N/A	#N/A	#N/A	#N/A	#N/A	#N/A	no	#N/A	#N/A
ERET_COM_314	female	Grande Comore	Moroni_ 6	E. quinquevittatus	EQ_H01	neg	#N/A	#N/A	#N/A	#N/A	#N/A	#N/A	no	#N/A	#N/A
ERET_COM_315	female	Grande Comore	Moroni_ 6	E. quinquevittatus	EQ_H01	neg	#N/A	#N/A	#N/A	#N/A	#N/A	#N/A	no	#N/A	#N/A
ERET_COM_316	male	Grande Comore	Moroni_ 7	E. quinquevittatus	EQ_H01	neg	#N/A	#N/A	#N/A	#N/A	#N/A	#N/A	no	#N/A	#N/A
ERET_COM_317	male	Grande Comore	Moroni_ 7	E. quinquevittatus	EQ_H01	neg	#N/A	#N/A	#N/A	#N/A	#N/A	#N/A	no	#N/A	#N/A
ERET_COM_318	male	Grande Comore	Moroni_ 7	E. quinquevittatus	EQ_H19	neg	#N/A	#N/A	#N/A	#N/A	#N/A	#N/A	no	#N/A	#N/A
ERET_COM_319	male	Grande Comore	Moroni_ 7	E. quinquevittatus	EQ_H18	neg	#N/A	#N/A	#N/A	#N/A	#N/A	#N/A	no	#N/A	#N/A
ERET_COM_320	female	Grande Comore	Moroni_ 7	E. quinquevittatus	EQ_H01	neg	#N/A	#N/A	#N/A	#N/A	#N/A	#N/A	no	#N/A	#N/A
ERET_COM_321	female	Grande Comore	Moroni_ 7	E. quinquevittatus	EQ_H01	pos	coxA_H2	#N/A	fstZ_H2	#N/A	#N/A	wsp_H2	no	B	#N/A
ERET_COM_322	female	Grande Comore	Moroni_ 7	E. quinquevittatus	EQ_H01	neg	#N/A	#N/A	#N/A	#N/A	#N/A	#N/A	no	#N/A	#N/A
ERET_COM_323	female	Grande Comore	Moroni_ 7	E. quinquevittatus	EQ_H01	neg	#N/A	#N/A	#N/A	#N/A	#N/A	#N/A	no	#N/A	#N/A
ERET_COM_324	female	Grande Comore	Moroni_ 7	E. quinquevittatus	EQ_H01	neg	#N/A	#N/A	#N/A	#N/A	#N/A	#N/A	no	#N/A	#N/A
ERET_COM_325	female	Grande Comore	Moroni_ 7	E. quinquevittatus	EQ_H01	neg	#N/A	#N/A	#N/A	#N/A	#N/A	#N/A	no	#N/A	#N/A
ERET_COM_326	female	Grande Comore	Moroni_ 7	E. quinquevittatus	EQ_H10	neg	#N/A	#N/A	#N/A	#N/A	#N/A	#N/A	no	#N/A	#N/A
ERET_COM_327	female	Grande Comore	Moroni_ 7	E. quinquevittatus	Not definate	neg	#N/A	#N/A	#N/A	#N/A	#N/A	#N/A	no	#N/A	#N/A
ERET_COM_328	female	Grande Comore	Moroni_ 7	E. quinquevittatus	EQ_H01	neg	#N/A	#N/A	#N/A	#N/A	#N/A	#N/A	no	#N/A	#N/A
ERET_COM_329	male	Grande Comore	Mbambani	E. quinquevittatus	EQ_H01	neg	#N/A	#N/A	#N/A	#N/A	#N/A	#N/A	no	#N/A	#N/A
ERET_COM_330	male	Grande Comore	Mbambani	E. quinquevittatus	EQ_H01	neg	#N/A	#N/A	#N/A	#N/A	#N/A	#N/A	no	#N/A	#N/A
ERET_COM_331	male	Grande Comore	Mbambani	E. quinquevittatus	EQ_H01	neg	#N/A	#N/A	#N/A	#N/A	#N/A	#N/A	no	#N/A	#N/A
ERET_COM_332	male	Grande Comore	Mbambani	E. quinquevittatus	EQ_H01	neg	#N/A	#N/A	#N/A	#N/A	#N/A	#N/A	no	#N/A	#N/A
ERET_COM_333	male	Grande Comore	Mbambani	E. quinquevittatus	EQ_H01	neg	#N/A	#N/A	#N/A	#N/A	#N/A	#N/A	no	#N/A	#N/A
ERET_COM_334	female	Grande Comore	Mbambani	E. quinquevittatus	EQ_H01	neg	#N/A	#N/A	#N/A	#N/A	#N/A	#N/A	no	#N/A	#N/A
ERET_COM_335	female	Grande Comore	Mbambani	E. quinquevittatus	EQ_H07	neg	#N/A	#N/A	#N/A	#N/A	#N/A	#N/A	no	#N/A	#N/A
ERET_COM_336	female	Grande Comore	Mbambani	E. quinquevittatus	EQ_H01	neg	#N/A	#N/A	#N/A	#N/A	#N/A	#N/A	no	#N/A	#N/A
ERET_COM_337	male	Grande Comore	Iconi	E. quinquevittatus	EQ_H01	neg	#N/A	#N/A	#N/A	#N/A	#N/A	#N/A	no	#N/A	#N/A
ERET_COM_338	male	Grande Comore	Iconi	E. quinquevittatus	EQ_H01	neg	#N/A	#N/A	#N/A	#N/A	#N/A	#N/A	no	#N/A	#N/A
ERET_COM_339	male	Grande Comore	Iconi	E. quinquevittatus	EQ_H01	neg	#N/A	#N/A	#N/A	#N/A	#N/A	#N/A	no	#N/A	#N/A
ERET_COM_341	male	Grande Comore	Iconi	E. quinquevittatus	EQ_H01	neg	#N/A	#N/A	#N/A	#N/A	#N/A	#N/A	no	#N/A	#N/A
ERET_COM_342	male	Grande Comore	Iconi	E. quinquevittatus	Not definate	neg	#N/A	#N/A	#N/A	#N/A	#N/A	#N/A	no	#N/A	#N/A
ERET_COM_343	female	Grande Comore	Iconi	E. quinquevittatus	EQ_H20	neg	#N/A	#N/A	#N/A	#N/A	#N/A	#N/A	no	#N/A	#N/A
ERET_COM_344	female	Grande Comore	Iconi	E. quinquevittatus	EQ_H01	neg	#N/A	#N/A	#N/A	#N/A	#N/A	#N/A	no	#N/A	#N/A
ERET_COM_345	female	Grande Comore	Iconi	E. quinquevittatus	EQ_H01	neg	#N/A	#N/A	#N/A	#N/A	#N/A	#N/A	no	#N/A	#N/A
ERET_COM_346	female	Grande Comore	Iconi	E. quinquevittatus	EQ_H01	neg	#N/A	#N/A	#N/A	#N/A	#N/A	#N/A	no	#N/A	#N/A
ERET_COM_347	female	Grande Comore	Iconi	E. subsimplicipes	ES_H01	neg	#N/A	#N/A	#N/A	#N/A	#N/A	#N/A	no	#N/A	#N/A
ERET_COM_348	female	Grande Comore	Iconi	E. quinquevittatus	EQ_H01	neg	#N/A	#N/A	#N/A	#N/A	#N/A	#N/A	no	#N/A	#N/A
ERET_COM_349	female	Grande Comore	Iconi	E. quinquevittatus	EQ_H01	neg	#N/A	#N/A	#N/A	#N/A	#N/A	#N/A	no	#N/A	#N/A
ERET_COM_350	female	Grande Comore	Iconi	E. quinquevittatus	EQ_H01	neg	#N/A	#N/A	#N/A	#N/A	#N/A	#N/A	no	#N/A	#N/A
ERET_COM_351	female	Grande Comore	Iconi	E. quinquevittatus	EQ_H18	neg	#N/A	#N/A	#N/A	#N/A	#N/A	#N/A	no	#N/A	#N/A
ERET_COM_352	male	Grande Comore	Iconi	E. quinquevittatus	EQ_H01	neg	#N/A	#N/A	#N/A	#N/A	#N/A	#N/A	no	#N/A	#N/A
ERET_COM_353	female	Grande Comore	Iconi	E. quinquevittatus	EQ_H01	neg	#N/A	#N/A	#N/A	#N/A	#N/A	#N/A	no	#N/A	#N/A
ERET_COM_354	female	Grande Comore	Iconi	E. quinquevittatus	EQ_H01	neg	#N/A	#N/A	#N/A	#N/A	#N/A	#N/A	no	#N/A	#N/A
ERET_COM_355	female	Grande Comore	Iconi	E. quinquevittatus	EQ_H01	neg	#N/A	#N/A	#N/A	#N/A	#N/A	#N/A	no	#N/A	#N/A
ERET_COM_356	female	Grande Comore	Iconi	E. quinquevittatus	EQ_H01	neg	#N/A	#N/A	#N/A	#N/A	#N/A	#N/A	no	#N/A	#N/A
ERET_COM_357	female	Grande Comore	Iconi	E. quinquevittatus	EQ_H01	neg	#N/A	#N/A	#N/A	#N/A	#N/A	#N/A	no	#N/A	#N/A
ERET_COM_358	female	Grande Comore	Iconi	E. quinquevittatus	EQ_H01	neg	#N/A	#N/A	#N/A	#N/A	#N/A	#N/A	no	#N/A	#N/A
ERET_COM_359	female	Grande Comore	Iconi	E. quinquevittatus	EQ_H11	neg	#N/A	#N/A	#N/A	#N/A	#N/A	#N/A	no	#N/A	#N/A
ERET_COM_360	female	Grande Comore	Iconi	E. quinquevittatus	EQ_H01	neg	#N/A	#N/A	#N/A	#N/A	#N/A	#N/A	no	#N/A	#N/A
ERET_COM_361	female	Grande Comore	Iconi	E. quinquevittatus	EQ_H21	neg	#N/A	#N/A	#N/A	#N/A	#N/A	#N/A	no	#N/A	#N/A
ERET_COM_362	male	Grande Comore	Moindzazadjumbe	E. quinquevittatus	EQ_H02	neg	#N/A	#N/A	#N/A	#N/A	#N/A	#N/A	no	#N/A	#N/A
ERET_COM_363	female	Grande Comore	Moindzazadjumbe	E. subsimplicipes	ES_H01	neg	#N/A	#N/A	#N/A	#N/A	#N/A	#N/A	no	#N/A	#N/A
ERET_COM_364	female	Grande Comore	Moindzazadjumbe	E. subsimplicipes	ES_H01	pos	coxA_H1	fbpA_H1	fstZ_H1	gatB_H1	hcpA_H1	wsp_H1	yes	A	wEretA
ERET_COM_365	female	Grande Comore	Moindzazadjumbe	E. quinquevittatus	EQ_H01	neg	#N/A	#N/A	#N/A	#N/A	#N/A	#N/A	no	#N/A	#N/A
ERET_COM_366	female	Grande Comore	Moindzazadjumbe	E. quinquevittatus	EQ_H01	neg	#N/A	#N/A	#N/A	#N/A	#N/A	#N/A	no	#N/A	#N/A
ERET_COM_367	male	Grande Comore	Moroni_ 9	E. quinquevittatus	EQ_H14	neg	#N/A	#N/A	#N/A	#N/A	#N/A	#N/A	no	#N/A	#N/A
ERET_COM_368	male	Grande Comore	Moroni_ 9	E. quinquevittatus	EQ_H01	neg	#N/A	#N/A	#N/A	#N/A	#N/A	#N/A	no	#N/A	#N/A
ERET_COM_369	male	Grande Comore	Moroni_ 9	E. quinquevittatus	EQ_H01	neg	#N/A	#N/A	#N/A	#N/A	#N/A	#N/A	no	#N/A	#N/A
ERET_COM_370	male	Grande Comore	Moroni_ 9	E. quinquevittatus	EQ_H01	neg	#N/A	#N/A	#N/A	#N/A	#N/A	#N/A	no	#N/A	#N/A
ERET_COM_371	male	Grande Comore	Moroni_ 9	E. quinquevittatus	EQ_H01	neg	#N/A	#N/A	#N/A	#N/A	#N/A	#N/A	no	#N/A	#N/A
ERET_COM_372	female	Grande Comore	Moroni_ 9	E. quinquevittatus	EQ_H22	neg	#N/A	#N/A	#N/A	#N/A	#N/A	#N/A	no	#N/A	#N/A
ERET_COM_373	female	Grande Comore	Moroni_ 9	E. quinquevittatus	EQ_H01	neg	#N/A	#N/A	#N/A	#N/A	#N/A	#N/A	no	#N/A	#N/A
ERET_COM_374	female	Grande Comore	Moroni_ 9	E. quinquevittatus	EQ_H01	neg	#N/A	#N/A	#N/A	#N/A	#N/A	#N/A	no	#N/A	#N/A
ERET_COM_375	female	Grande Comore	Moroni_ 9	E. quinquevittatus	EQ_H01	neg	#N/A	#N/A	#N/A	#N/A	#N/A	#N/A	no	#N/A	#N/A
ERET_COM_376	female	Grande Comore	Moroni_ 9	E. quinquevittatus	EQ_H23	neg	#N/A	#N/A	#N/A	#N/A	#N/A	#N/A	no	#N/A	#N/A
ERET_COM_377	female	Grande Comore	Moroni_ 9	E. quinquevittatus	EQ_H01	neg	#N/A	#N/A	#N/A	#N/A	#N/A	#N/A	no	#N/A	#N/A
ERET_COM_378	female	Grande Comore	Moroni_ 9	E. quinquevittatus	EQ_H01	neg	#N/A	#N/A	#N/A	#N/A	#N/A	#N/A	no	#N/A	#N/A
ERET_COM_379	male	Grande Comore	Bahani	E. quinquevittatus	EQ_H01	neg	#N/A	#N/A	#N/A	#N/A	#N/A	#N/A	no	#N/A	#N/A
ERET_COM_380	male	Grande Comore	Bahani	E. quinquevittatus	EQ_H01	neg	#N/A	#N/A	#N/A	#N/A	#N/A	#N/A	no	#N/A	#N/A
ERET_COM_381	male	Grande Comore	Bahani	E. quinquevittatus	EQ_H01	neg	#N/A	#N/A	#N/A	#N/A	#N/A	#N/A	no	#N/A	#N/A
ERET_COM_382	male	Grande Comore	Bahani	E. quinquevittatus	EQ_H01	neg	#N/A	#N/A	#N/A	#N/A	#N/A	#N/A	no	#N/A	#N/A
ERET_COM_383	male	Grande Comore	Bahani	E. quinquevittatus	EQ_H01	neg	#N/A	#N/A	#N/A	#N/A	#N/A	#N/A	no	#N/A	#N/A
ERET_COM_384	male	Grande Comore	Bahani	E. quinquevittatus	EQ_H01	neg	#N/A	#N/A	#N/A	#N/A	#N/A	#N/A	no	#N/A	#N/A
ERET_COM_385	male	Grande Comore	Bahani	E. quinquevittatus	EQ_H01	neg	#N/A	#N/A	#N/A	#N/A	#N/A	#N/A	no	#N/A	#N/A
ERET_COM_386	male	Grande Comore	Bahani	E. quinquevittatus	EQ_H01	neg	#N/A	#N/A	#N/A	#N/A	#N/A	#N/A	no	#N/A	#N/A
ERET_COM_387	male	Grande Comore	Bahani	E. quinquevittatus	EQ_H01	neg	#N/A	#N/A	#N/A	#N/A	#N/A	#N/A	no	#N/A	#N/A
ERET_COM_388	male	Grande Comore	Bahani	E. quinquevittatus	EQ_H01	neg	#N/A	#N/A	#N/A	#N/A	#N/A	#N/A	no	#N/A	#N/A
ERET_COM_389	male	Grande Comore	Bahani	E. quinquevittatus	EQ_H24	neg	#N/A	#N/A	#N/A	#N/A	#N/A	#N/A	no	#N/A	#N/A
ERET_COM_390	male	Grande Comore	Bahani	E. quinquevittatus	EQ_H01	neg	#N/A	#N/A	#N/A	#N/A	#N/A	#N/A	no	#N/A	#N/A
ERET_COM_391	male	Grande Comore	Bahani	E. quinquevittatus	EQ_H01	neg	#N/A	#N/A	#N/A	#N/A	#N/A	#N/A	no	#N/A	#N/A
ERET_COM_392	male	Grande Comore	Bahani	E. quinquevittatus	EQ_H01	neg	#N/A	#N/A	#N/A	#N/A	#N/A	#N/A	no	#N/A	#N/A
ERET_COM_393	male	Grande Comore	Bahani	E. subsimplicipes	ES_H01	pos	coxA_H1	fbpA_H1	fstZ_H1	gatB_H1	hcpA_H1	wsp_H1	yes	A	wEretA
ERET_COM_394	male	Grande Comore	Bahani	E. quinquevittatus	EQ_H01	neg	#N/A	#N/A	#N/A	#N/A	#N/A	#N/A	no	#N/A	#N/A
ERET_COM_395	male	Grande Comore	Bahani	E. quinquevittatus	EQ_H01	neg	#N/A	#N/A	#N/A	#N/A	#N/A	#N/A	no	#N/A	#N/A
ERET_COM_396	male	Grande Comore	Bahani	E. quinquevittatus	EQ_H01	neg	#N/A	#N/A	#N/A	#N/A	#N/A	#N/A	no	#N/A	#N/A
ERET_COM_397	male	Grande Comore	Bahani	E. quinquevittatus	EQ_H01	neg	#N/A	#N/A	#N/A	#N/A	#N/A	#N/A	no	#N/A	#N/A
ERET_COM_398	male	Grande Comore	Bahani	E. subsimplicipes	ES_H05	pos	coxA_H1	fbpA_H1	fstZ_H1	gatB_H1	#N/A	wsp_H1	no	A	#N/A
ERET_COM_399	male	Grande Comore	Bahani	E. quinquevittatus	EQ_H01	neg	#N/A	#N/A	#N/A	#N/A	#N/A	#N/A	no	#N/A	#N/A
ERET_COM_400	male	Grande Comore	Bahani	E. quinquevittatus	EQ_H25	neg	#N/A	#N/A	#N/A	#N/A	#N/A	#N/A	no	#N/A	#N/A
ERET_COM_401	male	Grande Comore	Bahani	E. quinquevittatus	EQ_H26	neg	#N/A	#N/A	#N/A	#N/A	#N/A	#N/A	no	#N/A	#N/A
ERET_COM_402	male	Grande Comore	Bahani	E. quinquevittatus	EQ_H01	neg	#N/A	#N/A	#N/A	#N/A	#N/A	#N/A	no	#N/A	#N/A
ERET_COM_403	male	Grande Comore	Bahani	E. quinquevittatus	EQ_H01	neg	#N/A	#N/A	#N/A	#N/A	#N/A	#N/A	no	#N/A	#N/A
ERET_COM_404	male	Grande Comore	Bahani	E. quinquevittatus	EQ_H01	neg	#N/A	#N/A	#N/A	#N/A	#N/A	#N/A	no	#N/A	#N/A
ERET_COM_405	male	Grande Comore	Bahani	E. quinquevittatus	EQ_H01	neg	#N/A	#N/A	#N/A	#N/A	#N/A	#N/A	no	#N/A	#N/A
ERET_COM_406	male	Grande Comore	Bahani	E. quinquevittatus	EQ_H01	neg	#N/A	#N/A	#N/A	#N/A	#N/A	#N/A	no	#N/A	#N/A
ERET_COM_407	male	Grande Comore	Bahani	E. quinquevittatus	EQ_H01	neg	#N/A	#N/A	#N/A	#N/A	#N/A	#N/A	no	#N/A	#N/A
ERET_COM_408	male	Grande Comore	Bahani	E. quinquevittatus	EQ_H01	neg	#N/A	#N/A	#N/A	#N/A	#N/A	#N/A	no	#N/A	#N/A
ERET_COM_409	male	Grande Comore	Bahani	E. quinquevittatus	EQ_H01	neg	#N/A	#N/A	#N/A	#N/A	#N/A	#N/A	no	#N/A	#N/A
ERET_COM_410	male	Grande Comore	Bahani	E. quinquevittatus	EQ_H01	neg	#N/A	#N/A	#N/A	#N/A	#N/A	#N/A	no	#N/A	#N/A
ERET_COM_411	male	Grande Comore	Bahani	E. quinquevittatus	EQ_H01	neg	#N/A	#N/A	#N/A	#N/A	#N/A	#N/A	no	#N/A	#N/A
ERET_COM_412	male	Grande Comore	Bahani	E. quinquevittatus	EQ_H01	neg	#N/A	#N/A	#N/A	#N/A	#N/A	#N/A	no	#N/A	#N/A
ERET_COM_413	male	Grande Comore	Bahani	E. quinquevittatus	EQ_H01	neg	#N/A	#N/A	#N/A	#N/A	#N/A	#N/A	no	#N/A	#N/A
ERET_COM_414	female	Grande Comore	Bahani	E. quinquevittatus	EQ_H01	neg	#N/A	#N/A	#N/A	#N/A	#N/A	#N/A	no	#N/A	#N/A
ERET_COM_415	female	Grande Comore	Bahani	E. quinquevittatus	EQ_H01	neg	#N/A	#N/A	#N/A	#N/A	#N/A	#N/A	no	#N/A	#N/A
ERET_COM_416	female	Grande Comore	Bahani	E. quinquevittatus	EQ_H01	neg	#N/A	#N/A	#N/A	#N/A	#N/A	#N/A	no	#N/A	#N/A
ERET_COM_417	female	Grande Comore	Bahani	E. subsimplicipes	ES_H01	pos	coxA_H1	fbpA_H1	fstZ_H1	gatB_H1	hcpA_H1	wsp_H1	yes	A	wEretA
ERET_COM_418	female	Grande Comore	Bahani	E. quinquevittatus	EQ_H01	neg	#N/A	#N/A	#N/A	#N/A	#N/A	#N/A	no	#N/A	#N/A
ERET_COM_419	female	Grande Comore	Bahani	E. quinquevittatus	EQ_H18	neg	#N/A	#N/A	#N/A	#N/A	#N/A	#N/A	no	#N/A	#N/A
ERET_COM_420	female	Grande Comore	Bahani	E. quinquevittatus	EQ_H01	neg	#N/A	#N/A	#N/A	#N/A	#N/A	#N/A	no	#N/A	#N/A
ERET_COM_421	female	Grande Comore	Bahani	E. quinquevittatus	EQ_H01	neg	#N/A	#N/A	#N/A	#N/A	#N/A	#N/A	no	#N/A	#N/A
ERET_COM_422	female	Grande Comore	Bahani	E. quinquevittatus	EQ_H01	neg	#N/A	#N/A	#N/A	#N/A	#N/A	#N/A	no	#N/A	#N/A
ERET_COM_423	female	Grande Comore	Bahani	E. quinquevittatus	EQ_H01	neg	#N/A	#N/A	#N/A	#N/A	#N/A	#N/A	no	#N/A	#N/A
ERET_COM_424	female	Grande Comore	Bahani	E. quinquevittatus	EQ_H01	neg	#N/A	#N/A	#N/A	#N/A	#N/A	#N/A	no	#N/A	#N/A
ERET_COM_425	female	Grande Comore	Bahani	E. quinquevittatus	EQ_H01	neg	#N/A	#N/A	#N/A	#N/A	#N/A	#N/A	no	#N/A	#N/A
ERET_COM_426	female	Grande Comore	Bahani	E. quinquevittatus	EQ_H01	neg	#N/A	#N/A	#N/A	#N/A	#N/A	#N/A	no	#N/A	#N/A
ERET_COM_427	female	Grande Comore	Bahani	E. quinquevittatus	EQ_H01	neg	#N/A	#N/A	#N/A	#N/A	#N/A	#N/A	no	#N/A	#N/A
ERET_COM_428	female	Grande Comore	Bahani	E. quinquevittatus	EQ_H01	neg	#N/A	#N/A	#N/A	#N/A	#N/A	#N/A	no	#N/A	#N/A
ERET_COM_429	female	Grande Comore	Bahani	E. quinquevittatus	EQ_H01	neg	#N/A	#N/A	#N/A	#N/A	#N/A	#N/A	no	#N/A	#N/A
ERET_COM_430	female	Grande Comore	Bahani	E. quinquevittatus	EQ_H01	neg	#N/A	#N/A	#N/A	#N/A	#N/A	#N/A	no	#N/A	#N/A
ERET_COM_431	female	Grande Comore	Bahani	E. quinquevittatus	EQ_H01	neg	#N/A	#N/A	#N/A	#N/A	#N/A	#N/A	no	#N/A	#N/A
ERET_COM_432	female	Grande Comore	Bahani	E. quinquevittatus	Not definate	neg	#N/A	#N/A	#N/A	#N/A	#N/A	#N/A	no	#N/A	#N/A
ERET_COM_433	female	Grande Comore	Bahani	E. quinquevittatus	EQ_H01	neg	#N/A	#N/A	#N/A	#N/A	#N/A	#N/A	no	#N/A	#N/A
ERET_COM_434	female	Grande Comore	Bahani	E. subsimplicipes	ES_H01	pos	coxA_H1	fbpA_H1	fstZ_H1	gatB_H1	hcpA_H1	wsp_H1	yes	A	wEretA
ERET_COM_435	female	Grande Comore	Bahani	E. quinquevittatus	EQ_H01	neg	#N/A	#N/A	#N/A	#N/A	#N/A	#N/A	no	#N/A	#N/A
ERET_COM_436	female	Grande Comore	Bahani	E. quinquevittatus	EQ_H07	neg	#N/A	#N/A	#N/A	#N/A	#N/A	#N/A	no	#N/A	#N/A
ERET_COM_438	female	Grande Comore	Bahani	E. quinquevittatus	EQ_H18	neg	#N/A	#N/A	#N/A	#N/A	#N/A	#N/A	no	#N/A	#N/A
ERET_COM_439	female	Grande Comore	Bahani	E. quinquevittatus	EQ_H18	neg	#N/A	#N/A	#N/A	#N/A	#N/A	#N/A	no	#N/A	#N/A
ERET_COM_440	female	Grande Comore	Bahani	E. quinquevittatus	EQ_H01	neg	#N/A	#N/A	#N/A	#N/A	#N/A	#N/A	no	#N/A	#N/A
ERET_COM_441	female	Grande Comore	Bahani	E. quinquevittatus	Not definate	neg	#N/A	#N/A	#N/A	#N/A	#N/A	#N/A	no	#N/A	#N/A
ERET_COM_442	female	Grande Comore	Bahani	E. quinquevittatus	Not definate	neg	#N/A	#N/A	#N/A	#N/A	#N/A	#N/A	no	#N/A	#N/A
ERET_COM_443	female	Grande Comore	Bahani	E. quinquevittatus	EQ_H01	neg	#N/A	#N/A	#N/A	#N/A	#N/A	#N/A	no	#N/A	#N/A
ERET_COM_445	female	Grande Comore	Bahani	E. quinquevittatus	EQ_H01	neg	#N/A	#N/A	#N/A	#N/A	#N/A	#N/A	no	#N/A	#N/A
ERET_COM_446	female	Grande Comore	Bahani	E. quinquevittatus	EQ_H01	neg	#N/A	#N/A	#N/A	#N/A	#N/A	#N/A	no	#N/A	#N/A
ERET_COM_447	female	Grande Comore	Bahani	E. quinquevittatus	EQ_H01	neg	#N/A	#N/A	#N/A	#N/A	#N/A	#N/A	no	#N/A	#N/A
ERET_COM_448	female	Grande Comore	Bahani	E. quinquevittatus	EQ_H18	neg	#N/A	#N/A	#N/A	#N/A	#N/A	#N/A	no	#N/A	#N/A
ERET_COM_449	female	Grande Comore	Bahani	E. quinquevittatus	EQ_H01	neg	#N/A	#N/A	#N/A	#N/A	#N/A	#N/A	no	#N/A	#N/A
ERET_COM_450	female	Grande Comore	Bahani	E. subsimplicipes	ES_H01	pos	coxA_H1	fbpA_H1	fstZ_H1	gatB_H1	hcpA_H1	wsp_H1	yes	A	wEretA
ERET_COM_451	female	Grande Comore	Bahani	E. quinquevittatus	EQ_H11	neg	#N/A	#N/A	#N/A	#N/A	#N/A	#N/A	no	#N/A	#N/A
ERET_COM_452	female	Grande Comore	Bahani	E. quinquevittatus	EQ_H01	neg	#N/A	#N/A	#N/A	#N/A	#N/A	#N/A	no	#N/A	#N/A
ERET_COM_453	female	Grande Comore	Bahani	E. subsimplicipes	ES_H01	pos	#N/A	#N/A	#N/A	gatB_H1	#N/A	wsp_H1	no	A	#N/A
ERET_COM_454	female	Grande Comore	Bahani	E. quinquevittatus	EQ_H01	neg	#N/A	#N/A	#N/A	#N/A	#N/A	#N/A	no	#N/A	#N/A
ERET_COM_455	female	Grande Comore	Bahani	E. quinquevittatus	EQ_H01	neg	#N/A	#N/A	#N/A	#N/A	#N/A	#N/A	no	#N/A	#N/A
ERET_COM_456	female	Grande Comore	Bahani	E. subsimplicipes	ES_H01	pos	coxA_H1	fbpA_H1	fstZ_H1	gatB_H1	hcpA_H1	wsp_H1	yes	A	wEretA
ERET_COM_457	female	Grande Comore	Bahani	E. subsimplicipes	ES_H01	pos	coxA_H1	fbpA_H1	fstZ_H1	gatB_H1	hcpA_H1	wsp_H1	yes	A	wEretA
ERET_COM_458	female	Grande Comore	Moindzazadjumbe	E. subsimplicipes	ES_H01	pos	coxA_H1	fbpA_H1	fstZ_H1	gatB_H1	#N/A	wsp_H1	no	A	#N/A
ERET_COM_459	male	Grande Comore	Vouvoni_2	E. quinquevittatus	EQ_H01	neg	#N/A	#N/A	#N/A	#N/A	#N/A	#N/A	no	#N/A	#N/A
ERET_COM_460	female	Grande Comore	Vouvoni_2	E. quinquevittatus	EQ_H01	neg	#N/A	#N/A	#N/A	#N/A	#N/A	#N/A	no	#N/A	#N/A
ERET_COM_461	male	Grande Comore	Moroni_ 8	E. quinquevittatus	EQ_H01	neg	#N/A	#N/A	#N/A	#N/A	#N/A	#N/A	no	#N/A	#N/A
ERET_COM_462	male	Grande Comore	Moroni_ 8	E. quinquevittatus	EQ_H01	neg	#N/A	#N/A	#N/A	#N/A	#N/A	#N/A	no	#N/A	#N/A
ERET_COM_463	male	Grande Comore	Moroni_ 8	E. quinquevittatus	EQ_H01	neg	#N/A	#N/A	#N/A	#N/A	#N/A	#N/A	no	#N/A	#N/A
ERET_COM_464	male	Grande Comore	Moroni_ 8	E. quinquevittatus	EQ_H01	neg	#N/A	#N/A	#N/A	#N/A	#N/A	#N/A	no	#N/A	#N/A
ERET_COM_465	male	Grande Comore	Moroni_ 8	E. quinquevittatus	EQ_H01	neg	#N/A	#N/A	#N/A	#N/A	#N/A	#N/A	no	#N/A	#N/A
ERET_COM_466	male	Grande Comore	Moroni_ 8	E. quinquevittatus	EQ_H01	neg	#N/A	#N/A	#N/A	#N/A	#N/A	#N/A	no	#N/A	#N/A
ERET_COM_467	male	Grande Comore	Moroni_ 8	E. quinquevittatus	EQ_H15	neg	#N/A	#N/A	#N/A	#N/A	#N/A	#N/A	no	#N/A	#N/A
ERET_COM_468	male	Grande Comore	Moroni_ 8	E. quinquevittatus	EQ_H01	neg	#N/A	#N/A	#N/A	#N/A	#N/A	#N/A	no	#N/A	#N/A
ERET_COM_469	female	Grande Comore	Moroni_ 8	E. quinquevittatus	EQ_H01	neg	#N/A	#N/A	#N/A	#N/A	#N/A	#N/A	no	#N/A	#N/A
ERET_COM_470	female	Grande Comore	Moroni_ 8	E. quinquevittatus	EQ_H10	neg	#N/A	#N/A	#N/A	#N/A	#N/A	#N/A	no	#N/A	#N/A
ERET_COM_471	female	Grande Comore	Moroni_ 8	E. quinquevittatus	EQ_H01	neg	#N/A	#N/A	#N/A	#N/A	#N/A	#N/A	no	#N/A	#N/A
ERET_COM_472	female	Grande Comore	Moroni_ 8	E. quinquevittatus	EQ_H01	neg	#N/A	#N/A	#N/A	#N/A	#N/A	#N/A	no	#N/A	#N/A
ERET_COM_473	male	Grande Comore	Mirontsi	E. quinquevittatus	EQ_H01	neg	#N/A	#N/A	#N/A	#N/A	#N/A	#N/A	no	#N/A	#N/A
ERET_COM_474	male	Grande Comore	Mitsoudjé	E. subsimplicipes	ES_H01	pos	coxA_H1	#N/A	#N/A	#N/A	#N/A	wsp_H1	no	A	#N/A
ERET_COM_475	male	Grande Comore	Mitsoudjé	E. quinquevittatus	EQ_H01	neg	#N/A	#N/A	#N/A	#N/A	#N/A	#N/A	no	#N/A	#N/A
ERET_COM_476	male	Grande Comore	Mitsoudjé	E. quinquevittatus	EQ_H01	neg	#N/A	#N/A	#N/A	#N/A	#N/A	#N/A	no	#N/A	#N/A
ERET_COM_477	male	Grande Comore	Mitsoudjé	E. quinquevittatus	EQ_H01	neg	#N/A	#N/A	#N/A	#N/A	#N/A	#N/A	no	#N/A	#N/A
ERET_COM_478	male	Grande Comore	Mitsoudjé	E. quinquevittatus	EQ_H07	neg	#N/A	#N/A	#N/A	#N/A	#N/A	#N/A	no	#N/A	#N/A
ERET_COM_479	male	Grande Comore	Mitsoudjé	E. quinquevittatus	EQ_H01	neg	#N/A	#N/A	#N/A	#N/A	#N/A	#N/A	no	#N/A	#N/A
ERET_COM_480	male	Grande Comore	Mitsoudjé	E. quinquevittatus	EQ_H01	neg	#N/A	#N/A	#N/A	#N/A	#N/A	#N/A	no	#N/A	#N/A
ERET_COM_481	male	Grande Comore	Mitsoudjé	E. quinquevittatus	EQ_H19	neg	#N/A	#N/A	#N/A	#N/A	#N/A	#N/A	no	#N/A	#N/A
ERET_COM_483	male	Grande Comore	Mitsoudjé	E. quinquevittatus	EQ_H07	neg	#N/A	#N/A	#N/A	#N/A	#N/A	#N/A	no	#N/A	#N/A
ERET_COM_484	male	Grande Comore	Mitsoudjé	E. quinquevittatus	Not definate	neg	#N/A	#N/A	#N/A	#N/A	#N/A	#N/A	no	#N/A	#N/A
ERET_COM_485	male	Grande Comore	Mitsoudjé	E. quinquevittatus	EQ_H01	neg	#N/A	#N/A	#N/A	#N/A	#N/A	#N/A	no	#N/A	#N/A
ERET_COM_486	male	Grande Comore	Mitsoudjé	E. quinquevittatus	EQ_H01	neg	#N/A	#N/A	#N/A	#N/A	#N/A	#N/A	no	#N/A	#N/A
ERET_COM_488	female	Grande Comore	Mitsoudjé	E. subsimplicipes	ES_H01	pos	coxA_H1	fbpA_H1	fstZ_H1	gatB_H1	#N/A	wsp_H1	no	A	#N/A
ERET_COM_489	female	Grande Comore	Mitsoudjé	E. subsimplicipes	ES_H01	pos	coxA_H1	fbpA_H1	fstZ_H1	gatB_H1	#N/A	wsp_H1	no	A	#N/A
ERET_COM_490	female	Grande Comore	Mitsoudjé	E. quinquevittatus	EQ_H01	neg	#N/A	#N/A	#N/A	#N/A	#N/A	#N/A	no	#N/A	#N/A
ERET_COM_491	female	Grande Comore	Mitsoudjé	E. subsimplicipes	Not definate	pos	coxA_H1	fbpA_H1	fstZ_H1	gatB_H1	#N/A	wsp_H1	no	A	#N/A
ERET_COM_492	female	Grande Comore	Mitsoudjé	E. subsimplicipes	Not definate	pos	coxA_H1	fbpA_H1	fstZ_H1	gatB_H1	#N/A	wsp_H1	no	A	#N/A
ERET_COM_493	female	Grande Comore	Mitsoudjé	E. quinquevittatus	EQ_H01	neg	#N/A	#N/A	#N/A	#N/A	#N/A	#N/A	no	#N/A	#N/A
ERET_COM_494	female	Grande Comore	Mitsoudjé	E. quinquevittatus	EQ_H24	neg	#N/A	#N/A	#N/A	#N/A	#N/A	#N/A	no	#N/A	#N/A
ERET_COM_495	female	Grande Comore	Mitsoudjé	E. quinquevittatus	EQ_H01	neg	#N/A	#N/A	#N/A	#N/A	#N/A	#N/A	no	#N/A	#N/A
ERET_COM_496	female	Grande Comore	Mitsoudjé	E. subsimplicipes	ES_H01	pos	coxA_H1	fbpA_H1	fstZ_H1	gatB_H1	#N/A	wsp_H1	no	A	#N/A
ERET_COM_497	male	Grande Comore	Koimbani	E. quinquevittatus	EQ_H01	neg	#N/A	#N/A	#N/A	#N/A	#N/A	#N/A	no	#N/A	#N/A
ERET_COM_498	male	Grande Comore	Koimbani	E. quinquevittatus	EQ_H01	neg	#N/A	#N/A	#N/A	#N/A	#N/A	#N/A	no	#N/A	#N/A
ERET_COM_499	male	Grande Comore	Koimbani	E. quinquevittatus	EQ_H01	neg	#N/A	#N/A	#N/A	#N/A	#N/A	#N/A	no	#N/A	#N/A
ERET_COM_500	male	Grande Comore	Koimbani	E. quinquevittatus	EQ_H02	neg	#N/A	#N/A	#N/A	#N/A	#N/A	#N/A	no	#N/A	#N/A
ERET_COM_501	female	Grande Comore	Koimbani	E. quinquevittatus	EQ_H01	neg	#N/A	#N/A	#N/A	#N/A	#N/A	#N/A	no	#N/A	#N/A
ERET_COM_502	female	Grande Comore	Koimbani	E. quinquevittatus	EQ_H01	neg	#N/A	#N/A	#N/A	#N/A	#N/A	#N/A	no	#N/A	#N/A
ERET_COM_503	female	Grande Comore	Koimbani	E. quinquevittatus	EQ_H01	neg	#N/A	#N/A	#N/A	#N/A	#N/A	#N/A	no	#N/A	#N/A
ERET_COM_504	female	Grande Comore	Koimbani	E. quinquevittatus	EQ_H01	neg	#N/A	#N/A	#N/A	#N/A	#N/A	#N/A	no	#N/A	#N/A
ERET_COM_505	female	Grande Comore	Koimbani	E. quinquevittatus	EQ_H01	neg	#N/A	#N/A	#N/A	#N/A	#N/A	#N/A	no	#N/A	#N/A
ERET_COM_506	female	Grande Comore	Koimbani	E. quinquevittatus	EQ_H01	neg	#N/A	#N/A	#N/A	#N/A	#N/A	#N/A	no	#N/A	#N/A
ERET_COM_507	female	Grande Comore	Koimbani	E. quinquevittatus	EQ_H01	neg	#N/A	#N/A	#N/A	#N/A	#N/A	#N/A	no	#N/A	#N/A
ERET_COM_508	female	Grande Comore	Koimbani	E. quinquevittatus	EQ_H01	neg	#N/A	#N/A	#N/A	#N/A	#N/A	#N/A	no	#N/A	#N/A
ERET_COM_509	female	Grande Comore	Koimbani	E. quinquevittatus	EQ_H01	neg	#N/A	#N/A	#N/A	#N/A	#N/A	#N/A	no	#N/A	#N/A
ERET_COM_510	female	Grande Comore	Koimbani	E. quinquevittatus	EQ_H01	neg	#N/A	#N/A	#N/A	#N/A	#N/A	#N/A	no	#N/A	#N/A
ERET_COM_511	female	Grande Comore	Koimbani	E. quinquevittatus	EQ_H01	neg	#N/A	#N/A	#N/A	#N/A	#N/A	#N/A	no	#N/A	#N/A
ERET_COM_512	female	Grande Comore	Koimbani	E. quinquevittatus	EQ_H24	neg	#N/A	#N/A	#N/A	#N/A	#N/A	#N/A	no	#N/A	#N/A
ERET_COM_513	female	Grande Comore	Koimbani	E. quinquevittatus	EQ_H01	neg	#N/A	#N/A	#N/A	#N/A	#N/A	#N/A	no	#N/A	#N/A
ERET_COM_514	female	Grande Comore	Koimbani	E. quinquevittatus	EQ_H01	neg	#N/A	#N/A	#N/A	#N/A	#N/A	#N/A	no	#N/A	#N/A
ERET_COM_515	female	Grande Comore	Koimbani	E. quinquevittatus	EQ_H01	neg	#N/A	#N/A	#N/A	#N/A	#N/A	#N/A	no	#N/A	#N/A
ERET_COM_516	female	Grande Comore	Koimbani	E. quinquevittatus	EQ_H01	neg	#N/A	#N/A	#N/A	#N/A	#N/A	#N/A	no	#N/A	#N/A
ERET_COM_517	female	Grande Comore	Koimbani	E. quinquevittatus	EQ_H01	neg	#N/A	#N/A	#N/A	#N/A	#N/A	#N/A	no	#N/A	#N/A
ERET_COM_518	female	Grande Comore	Koimbani	E. quinquevittatus	EQ_H01	neg	#N/A	#N/A	#N/A	#N/A	#N/A	#N/A	no	#N/A	#N/A
ERET_COM_519	female	Grande Comore	Koimbani	E. quinquevittatus	EQ_H01	neg	#N/A	#N/A	#N/A	#N/A	#N/A	#N/A	no	#N/A	#N/A
ERET_COM_520	female	Grande Comore	Koimbani	E. quinquevittatus	EQ_H01	neg	#N/A	#N/A	#N/A	#N/A	#N/A	#N/A	no	#N/A	#N/A
ERET_COM_521	female	Grande Comore	Koimbani	E. quinquevittatus	EQ_H01	neg	#N/A	#N/A	#N/A	#N/A	#N/A	#N/A	no	#N/A	#N/A
ERET_COM_522	female	Grande Comore	Koimbani	E. quinquevittatus	EQ_H01	neg	#N/A	#N/A	#N/A	#N/A	#N/A	#N/A	no	#N/A	#N/A
ERET_COM_523	male	Grande Comore	Vouvoni	E. quinquevittatus	EQ_H01	neg	#N/A	#N/A	#N/A	#N/A	#N/A	#N/A	no	#N/A	#N/A
ERET_COM_524	male	Grande Comore	Singani	E. quinquevittatus	EQ_H01	neg	#N/A	#N/A	#N/A	#N/A	#N/A	#N/A	no	#N/A	#N/A
ERET_COM_525	male	Grande Comore	Singani	E. quinquevittatus	EQ_H18	neg	#N/A	#N/A	#N/A	#N/A	#N/A	#N/A	no	#N/A	#N/A
ERET_COM_526	female	Grande Comore	Singani	E. subsimplicipes	ES_H01	pos	coxA_H1	fbpA_H1	fstZ_H1	gatB_H1	#N/A	wsp_H1	no	A	#N/A
ERET_COM_527	female	Grande Comore	Singani	E. quinquevittatus	EQ_H01	neg	#N/A	#N/A	#N/A	#N/A	#N/A	#N/A	no	#N/A	#N/A
ERET_COM_528	female	Grande Comore	Singani	E. subsimplicipes	ES_H01	pos	coxA_H1	fbpA_H1	fstZ_H1	gatB_H1	hcpA_H1	wsp_H1	yes	A	wEretA
ERET_COM_529	female	Grande Comore	Singani	E. quinquevittatus	EQ_H01	neg	#N/A	#N/A	#N/A	#N/A	#N/A	#N/A	no	#N/A	#N/A
VME_1	Male	Mayotte	Vahibe	E. quinquevittatus	EQ_H01	neg	#N/A	#N/A	#N/A	#N/A	#N/A	#N/A	no	#N/A	#N/A
VME_2	Male	Mayotte	Vahibe	E. quinquevittatus	EQ_H01	neg	#N/A	#N/A	#N/A	#N/A	#N/A	#N/A	no	#N/A	#N/A
VME_3	Male	Mayotte	Vahibe	E. quinquevittatus	EQ_H11	neg	#N/A	#N/A	#N/A	#N/A	#N/A	#N/A	no	#N/A	#N/A
VME_4	Female	Mayotte	Vahibe	E. quinquevittatus	EQ_H01	neg	#N/A	#N/A	#N/A	#N/A	#N/A	#N/A	no	#N/A	#N/A
VME_5	Female	Mayotte	Vahibe	E. subsimplicipes	ES_H06	neg	#N/A	#N/A	#N/A	#N/A	#N/A	#N/A	no	#N/A	#N/A
VME_6	Female	Mayotte	Vahibe	E. subsimplicipes	ES_H01	pos	coxA_H1	#N/A	#N/A	gatB_H1	hcpA_H1	wsp_H1	no	A	#N/A
VME_7	Female	Mayotte	Vahibe	E. subsimplicipes	ES_H01	pos	coxA_H1	#N/A	fstZ_H1	gatB_H1	hcpA_H1	wsp_H1	no	A	#N/A
VME_8	Female	Mayotte	Vahibe	E. subsimplicipes	ES_H01	pos	coxA_H1	#N/A	fstZ_H1	gatB_H1	hcpA_H1	wsp_H1	no	A	#N/A
VME_9	Female	Mayotte	Vahibe	E. subsimplicipes	ES_H01	pos	coxA_H1	#N/A	fstZ_H1	gatB_H1	hcpA_H1	wsp_H1	no	A	#N/A
VME_10	Female	Mayotte	Vahibe	E. subsimplicipes	ES_H01	pos	coxA_H1	#N/A	fstZ_H1	gatB_H1	hcpA_H1	wsp_H1	no	A	#N/A
VME_11	Female	Mayotte	Vahibe	E. subsimplicipes	ES_H01	neg	#N/A	#N/A	#N/A	#N/A	#N/A	#N/A	no	#N/A	#N/A
VME_12	Female	Mayotte	Vahibe	E. subsimplicipes	ES_H01	neg	#N/A	#N/A	#N/A	#N/A	#N/A	#N/A	no	#N/A	#N/A
VME_13	Female	Mayotte	Vahibe	E. subsimplicipes	ES_H06	pos	coxA_H1	#N/A	fstZ_H1	gatB_H1	hcpA_H1	wsp_H1	no	A	#N/A
VME_14	Female	Mayotte	Vahibe	E. quinquevittatus	EQ_H14	neg	#N/A	#N/A	#N/A	#N/A	#N/A	#N/A	no	#N/A	#N/A
VME_15	Female	Mayotte	Vahibe	E. quinquevittatus	EQ_H01	neg	#N/A	#N/A	#N/A	#N/A	#N/A	#N/A	no	#N/A	#N/A
VME_16	Female	Mayotte	Vahibe	E. quinquevittatus	EQ_H01	neg	#N/A	#N/A	#N/A	#N/A	#N/A	#N/A	no	#N/A	#N/A
VME_17	Female	Mayotte	Vahibe	E. quinquevittatus	EQ_H01	neg	#N/A	#N/A	#N/A	#N/A	#N/A	#N/A	no	#N/A	#N/A
VME_18	Female	Mayotte	Vahibe	E. subsimplicipes	ES_H01	pos	coxA_H1	#N/A	fstZ_H1	gatB_H1	hcpA_H1	wsp_H1	no	A	#N/A
VME_19	Female	Mayotte	Vahibe	E. subsimplicipes	ES_H01	pos	coxA_H1	#N/A	fstZ_H1	gatB_H1	hcpA_H1	wsp_H1	no	A	#N/A
VME_20	Female	Mayotte	Vahibe	E. quinquevittatus	EQ_H01	neg	#N/A	#N/A	#N/A	#N/A	#N/A	#N/A	no	#N/A	#N/A
VME_21	Female	Mayotte	Vahibe	E. subsimplicipes	ES_H01	pos	coxA_H1	#N/A	fstZ_H1	gatB_H1	hcpA_H1	wsp_H1	no	A	#N/A
VME_22	Female	Mayotte	Vahibe	E. quinquevittatus	EQ_H01	neg	#N/A	#N/A	#N/A	#N/A	#N/A	#N/A	no	#N/A	#N/A
VME_23	Female	Mayotte	Vahibe	E. subsimplicipes	ES_H01	pos	coxA_H1	#N/A	fstZ_H1	gatB_H1	hcpA_H1	wsp_H1	no	A	#N/A
VME_24	Female	Mayotte	Vahibe	E. subsimplicipes	ES_H07	neg	#N/A	#N/A	#N/A	#N/A	#N/A	#N/A	no	#N/A	#N/A
VME_25	Female	Mayotte	Vahibe	E. quinquevittatus	EQ_H01	neg	#N/A	#N/A	#N/A	#N/A	#N/A	#N/A	no	#N/A	#N/A
VME_26	Female	Mayotte	Vahibe	E. subsimplicipes	ES_H13	neg	#N/A	#N/A	#N/A	#N/A	#N/A	#N/A	no	#N/A	#N/A
VME_27	Female	Mayotte	Vahibe	E. subsimplicipes	ES_H06	pos	coxA_H1	#N/A	fstZ_H1	gatB_H1	hcpA_H1	wsp_H1	no	A	#N/A
VME_28	Female	Mayotte	Vahibe	E. subsimplicipes	ES_H01	pos	coxA_H1	#N/A	fstZ_H1	gatB_H1	hcpA_H1	wsp_H1	no	A	#N/A
VME_29	Female	Mayotte	Vahibe	E. quinquevittatus	EQ_H01	neg	#N/A	#N/A	#N/A	#N/A	#N/A	#N/A	no	#N/A	#N/A
VME_30	Female	Mayotte	Vahibe	E. subsimplicipes	ES_H01	pos	coxA_H1	#N/A	fstZ_H1	gatB_H1	hcpA_H1_spe	wsp_H1	no	A	#N/A
VME_31	Female	Mayotte	Vahibe	E. subsimplicipes	ES_H07	neg	#N/A	#N/A	#N/A	#N/A	#N/A	#N/A	no	#N/A	#N/A
VME_32	Female	Mayotte	Vahibe	E. subsimplicipes	ES_H07	pos	coxA_H1	#N/A	fstZ_H1	gatB_H1	hcpA_H1	wsp_H1	no	A	#N/A
VME_33	Female	Mayotte	Vahibe	E. quinquevittatus	EQ_H14	neg	#N/A	#N/A	#N/A	#N/A	#N/A	#N/A	no	#N/A	#N/A
VME_34	Female	Mayotte	Vahibe	E. subsimplicipes	ES_H01	pos	coxA_H1	#N/A	fstZ_H1	gatB_H1	hcpA_H1	wsp_H1	no	A	#N/A
VME_35	Female	Mayotte	Vahibe	E. subsimplicipes	ES_H01	pos	coxA_H1	#N/A	fstZ_H1	gatB_H1	hcpA_H1	wsp_H1	no	A	#N/A
VME_36	Female	Mayotte	Vahibe	E. subsimplicipes	ES_H01	pos	coxA_H1	#N/A	fstZ_H1	gatB_H1	hcpA_H1	wsp_H1	no	A	#N/A
VME_37	Female	Mayotte	Vahibe	E. subsimplicipes	ES_H08	pos	coxA_H1	#N/A	fstZ_H1	gatB_H1	hcpA_H1	wsp_H1	no	A	#N/A
VME_38	Female	Mayotte	Vahibe	E. quinquevittatus	EQ_H14	neg	#N/A	#N/A	#N/A	#N/A	#N/A	#N/A	no	#N/A	#N/A
VME_39	Female	Mayotte	Vahibe	E. subsimplicipes	ES_H01	pos	coxA_H1	#N/A	fstZ_H1	gatB_H1	hcpA_H1	wsp_H1	no	A	#N/A
VME_40	Female	Mayotte	Vahibe	E. subsimplicipes	ES_H01	pos	coxA_H1	#N/A	fstZ_H1	gatB_H1	hcpA_H1	#N/A	no	A	#N/A
VME_41	Female	Mayotte	Vahibe	E. quinquevittatus	Not definate	neg	#N/A	#N/A	#N/A	#N/A	#N/A	#N/A	no	#N/A	#N/A
VME_42	Female	Mayotte	Vahibe	E. subsimplicipes	ES_H06	pos	coxA_H1	#N/A	fstZ_H1	gatB_H1	hcpA_H1	wsp_H1	no	A	#N/A
VME_43	Female	Mayotte	Vahibe	E. subsimplicipes	ES_H01	pos	coxA_H1	#N/A	fstZ_H1	gatB_H1	hcpA_H1	wsp_H1	no	A	#N/A
VME_44	Female	Mayotte	Vahibe	E. subsimplicipes	ES_H07	pos	coxA_H1	#N/A	fstZ_H1	gatB_H1	hcpA_H1	wsp_H1	no	A	#N/A
VME_45	Female	Mayotte	Vahibe	E. subsimplicipes	ES_H01	neg	#N/A	#N/A	#N/A	#N/A	#N/A	#N/A	no	#N/A	#N/A
VME_46	Female	Mayotte	Vahibe	E. subsimplicipes	ES_H01	pos	coxA_H1	#N/A	fstZ_H1	gatB_H1	hcpA_H1	wsp_H1	no	A	#N/A
VME_47	Female	Mayotte	Vahibe	E. subsimplicipes	ES_H06	pos	coxA_H1	#N/A	fstZ_H1	gatB_H1	hcpA_H1	#N/A	no	A	#N/A
VME_48	Female	Mayotte	Vahibe	E. subsimplicipes	ES_H01	pos	coxA_H1	#N/A	fstZ_H1	gatB_H1	hcpA_H1	wsp_H1	no	A	#N/A
VME_49	Female	Mayotte	Vahibe	E. subsimplicipes	ES_H09	pos	coxA_H1	#N/A	fstZ_H1	gatB_H1	hcpA_H1	wsp_H1	no	A	#N/A
VME_50	Female	Mayotte	Vahibe	E. subsimplicipes	ES_H01	pos	coxA_H1	#N/A	fstZ_H1	gatB_H1	hcpA_H1	wsp_H1	no	A	#N/A
VME_51	Female	Mayotte	Vahibe	E. subsimplicipes	ES_H01	pos	coxA_H1	#N/A	fstZ_H1	gatB_H1	hcpA_H1	wsp_H1	no	A	#N/A
VME_52	Female	Mayotte	Vahibe	E. quinquevittatus	EQ_H27	neg	#N/A	#N/A	#N/A	#N/A	#N/A	#N/A	no	#N/A	#N/A
VME_53	Female	Mayotte	Vahibe	E. subsimplicipes	ES_H07	pos	coxA_H1	#N/A	fstZ_H1	gatB_H1	hcpA_H1	wsp_H1	no	A	#N/A
VME_54	Female	Mayotte	Vahibe	E. quinquevittatus	EQ_H27	neg	#N/A	#N/A	#N/A	#N/A	#N/A	#N/A	no	#N/A	#N/A
VME_55	Female	Mayotte	Vahibe	E. subsimplicipes	ES_H01	neg	#N/A	#N/A	#N/A	#N/A	#N/A	#N/A	no	#N/A	#N/A
VME_56	Female	Mayotte	Vahibe	E. subsimplicipes	ES_H01	neg	#N/A	#N/A	#N/A	#N/A	#N/A	#N/A	no	#N/A	#N/A
VME_57	Female	Mayotte	Vahibe	E. subsimplicipes	ES_H01	pos	coxA_H1	#N/A	fstZ_H1	gatB_H1	hcpA_H1	wsp_H1	no	A	#N/A
VME_58	Female	Mayotte	Vahibe	E. quinquevittatus	EQ_H27	neg	#N/A	#N/A	#N/A	#N/A	#N/A	#N/A	no	#N/A	#N/A
VME_59	Female	Mayotte	Vahibe	E. subsimplicipes	ES_H07	pos	coxA_H1	#N/A	fstZ_H1	gatB_H1	hcpA_H1	wsp_H1	no	A	#N/A
VME_60	Female	Mayotte	Vahibe	E. subsimplicipes	ES_H01	neg	#N/A	#N/A	#N/A	#N/A	#N/A	#N/A	no	#N/A	#N/A
VME_61	Female	Mayotte	Vahibe	E. subsimplicipes	ES_H01	pos	coxA_H1	#N/A	fstZ_H1	gatB_H1	hcpA_H1	wsp_H1	no	A	#N/A
VME_62	Female	Mayotte	Vahibe	E. quinquevittatus	EQ_H01	neg	#N/A	#N/A	#N/A	#N/A	#N/A	#N/A	no	#N/A	#N/A
VME_63	Female	Mayotte	Vahibe	E. subsimplicipes	ES_H01	pos	coxA_H1	#N/A	fstZ_H1	gatB_H1	hcpA_H1	wsp_H1	no	A	#N/A
VME_64	Female	Mayotte	Vahibe	E. subsimplicipes	ES_H01	pos	coxA_H1	#N/A	fstZ_H1	gatB_H1	hcpA_H1	wsp_H1	no	A	#N/A
VME_65	Female	Mayotte	Vahibe	E. quinquevittatus	EQ_H27	neg	#N/A	#N/A	#N/A	#N/A	#N/A	#N/A	no	#N/A	#N/A
VME_66	Female	Mayotte	Vahibe	E. subsimplicipes	ES_H01	pos	coxA_H1	#N/A	fstZ_H1	gatB_H1	hcpA_H1	wsp_H1	no	A	#N/A
VME_67	Female	Mayotte	Vahibe	E. subsimplicipes	ES_H01	pos	coxA_H1	#N/A	fstZ_H1	gatB_H1	hcpA_H1	wsp_H1	no	A	#N/A
VME_68	Female	Mayotte	Vahibe	E. subsimplicipes	ES_H01	pos	coxA_H1	#N/A	fstZ_H1	gatB_H1	hcpA_H1	wsp_H1	no	A	#N/A
VME_69	Female	Mayotte	Vahibe	E. subsimplicipes	ES_H01	pos	coxA_H1	#N/A	fstZ_H1	gatB_H1	hcpA_H1	wsp_H1	no	A	#N/A
VME_70	Female	Mayotte	Vahibe	E. subsimplicipes	ES_H01	pos	coxA_H1	#N/A	fstZ_H1	gatB_H1	hcpA_H1	wsp_H1	no	A	#N/A
VME_71	Female	Mayotte	Vahibe	E. subsimplicipes	ES_H01	pos	coxA_H1	#N/A	fstZ_H1	gatB_H1	hcpA_H1	wsp_H1	no	A	#N/A
VME_72	Female	Mayotte	Vahibe	E. subsimplicipes	ES_H01	pos	coxA_H1	#N/A	fstZ_H1	gatB_H1	hcpA_H1	wsp_H1	no	A	#N/A
VME_73	Female	Mayotte	Vahibe	E. subsimplicipes	ES_H05	pos	coxA_H1	#N/A	fstZ_H1	gatB_H1	hcpA_H1	wsp_H1	no	A	#N/A
VME_74	Female	Mayotte	Vahibe	E. subsimplicipes	ES_H07	pos	coxA_H1	#N/A	fstZ_H1	gatB_H1	hcpA_H1	wsp_H1	no	A	#N/A
VME_75	Female	Mayotte	Vahibe	E. subsimplicipes	ES_H01	pos	coxA_H1	#N/A	fstZ_H1	gatB_H1	hcpA_H1	wsp_H1	no	A	#N/A
VME_76	Female	Mayotte	Vahibe	E. subsimplicipes	Not definate	pos	coxA_H1	#N/A	fstZ_H1	gatB_H1	hcpA_H1	wsp_H1	no	A	#N/A
VME_77	Female	Mayotte	Vahibe	E. subsimplicipes	ES_H01	pos	coxA_H1	#N/A	fstZ_H1	gatB_H1	hcpA_H1	wsp_H1	no	A	#N/A
VME_78	Female	Mayotte	Vahibe	E. subsimplicipes	ES_H01	pos	coxA_H1	#N/A	fstZ_H1	gatB_H1	hcpA_H1	wsp_H1	no	A	#N/A
VME_79	Female	Mayotte	Vahibe	E. subsimplicipes	ES_H01	neg	#N/A	#N/A	#N/A	#N/A	#N/A	#N/A	no	#N/A	#N/A
VME_80	Female	Mayotte	Vahibe	E. subsimplicipes	ES_H07	pos	coxA_H1	#N/A	fstZ_H1	gatB_H1	hcpA_H1	wsp_H1	no	A	#N/A
VME_81	Male	Mayotte	Sada	E. quinquevittatus	EQ_H28	neg	#N/A	#N/A	#N/A	#N/A	#N/A	#N/A	no	#N/A	#N/A
VME_82	Male	Mayotte	Sada	E. quinquevittatus	EQ_H29	neg	#N/A	#N/A	#N/A	#N/A	#N/A	#N/A	no	#N/A	#N/A
VME_83	Female	Mayotte	Sada	E. subsimplicipes	ES_H01	neg	#N/A	#N/A	#N/A	#N/A	#N/A	#N/A	no	#N/A	#N/A
VME_84	Female	Mayotte	Sada	E. quinquevittatus	EQ_H01	neg	#N/A	#N/A	#N/A	#N/A	#N/A	#N/A	no	#N/A	#N/A
VME_85	Female	Mayotte	Sada	E. subsimplicipes	ES_H01	neg	#N/A	#N/A	#N/A	#N/A	#N/A	#N/A	no	#N/A	#N/A
VME_86	Female	Mayotte	Sada	E. subsimplicipes	ES_H01	pos	coxA_H1	#N/A	fstZ_H1	gatB_H1	hcpA_H1	wsp_H1	no	A	#N/A
VME_87	Female	Mayotte	Sada	E. subsimplicipes	ES_H01	neg	#N/A	#N/A	#N/A	#N/A	#N/A	#N/A	no	#N/A	#N/A
VME_88	Female	Mayotte	Sada	E. subsimplicipes	ES_H06	pos	coxA_H1	#N/A	fstZ_H1	gatB_H1	hcpA_H1	wsp_H1	no	A	#N/A
VME_89	Female	Mayotte	Sada	E. subsimplicipes	ES_H01	pos	coxA_H1	#N/A	fstZ_H1	gatB_H1	hcpA_H1	wsp_H1	no	A	#N/A
VME_90	Female	Mayotte	Sada	E. quinquevittatus	EQ_H01	neg	#N/A	#N/A	#N/A	#N/A	#N/A	#N/A	no	#N/A	#N/A
VME_91	Female	Mayotte	Sada	E. subsimplicipes	Not definate	pos	coxA_H1	#N/A	fstZ_H1	gatB_H1	hcpA_H1	wsp_H1	no	A	#N/A
VME_92	Female	Mayotte	Sada	E. subsimplicipes	ES_H01	pos	coxA_H1	#N/A	fstZ_H1	gatB_H1	hcpA_H1	wsp_H1	no	A	#N/A
VME_93	Female	Mayotte	Sada	E. subsimplicipes	ES_H01	pos	coxA_H1	#N/A	fstZ_H1	gatB_H1	hcpA_H1	wsp_H1	no	A	#N/A
VME_94	Female	Mayotte	Sada	E. subsimplicipes	ES_H07	pos	coxA_H1	#N/A	fstZ_H1	gatB_H1	#N/A	wsp_H1	no	A	#N/A
VME_95	Female	Mayotte	Sada	E. subsimplicipes	Not definate	pos	coxA_H1	#N/A	fstZ_H1	gatB_H1	hcpA_H1	wsp_H1	no	A	#N/A
VME_96	Female	Mayotte	Sada	E. subsimplicipes	Not definate	pos	coxA_H1	#N/A	fstZ_H1	gatB_H1	hcpA_H1	wsp_H1	no	A	#N/A
VME_97	Female	Mayotte	Sada	E. subsimplicipes	Not definate	pos	coxA_H1	#N/A	fstZ_H1	gatB_H1	hcpA_H1	wsp_H1	no	A	#N/A
VME_98	Female	Mayotte	Sada	E. subsimplicipes	ES_H01	pos	coxA_H1	#N/A	fstZ_H1	gatB_H1	hcpA_H1	wsp_H1	no	A	#N/A
VME_99	Female	Mayotte	Sada	E. subsimplicipes	ES_H01	pos	coxA_H1	#N/A	fstZ_H1	gatB_H1	hcpA_H1	wsp_H1	no	A	#N/A
VME_100	Female	Mayotte	Sada	E. quinquevittatus	EQ_H01	neg	#N/A	#N/A	#N/A	#N/A	#N/A	#N/A	no	#N/A	#N/A
VME_101	Female	Mayotte	Sada	E. subsimplicipes	ES_H01	pos	coxA_H1	#N/A	fstZ_H1	#N/A	hcpA_H1	wsp_H1	no	A	#N/A
VME_102	Female	Mayotte	Sada	E. subsimplicipes	ES_H07	pos	coxA_H1	#N/A	fstZ_H1	gatB_H1	hcpA_H1	wsp_H1	no	A	#N/A
VME_103	Female	Mayotte	Sada	E. subsimplicipes	ES_H10	pos	coxA_H1	#N/A	fstZ_H1	gatB_H1	#N/A	wsp_H1	no	A	#N/A
VME_104	Female	Mayotte	Sada	E. quinquevittatus	EQ_H30	neg	#N/A	#N/A	#N/A	#N/A	#N/A	#N/A	no	#N/A	#N/A
VME_105	Female	Mayotte	Sada	E. subsimplicipes	ES_H01	pos	coxA_H1	#N/A	fstZ_H1	gatB_H1	hcpA_H1	wsp_H1	no	A	#N/A
VME_106	Female	Mayotte	Sada	E. quinquevittatus	EQ_H14	neg	#N/A	#N/A	#N/A	#N/A	#N/A	#N/A	no	#N/A	#N/A
VME_107	Female	Mayotte	Sada	E. quinquevittatus	EQ_H01	neg	#N/A	#N/A	#N/A	#N/A	#N/A	#N/A	no	#N/A	#N/A
VME_108	Female	Mayotte	Sada	E. subsimplicipes	ES_H01	pos	coxA_H1	#N/A	fstZ_H1	gatB_H1	#N/A	wsp_H1	no	A	#N/A
VME_109	Female	Mayotte	Sada	E. quinquevittatus	EQ_H27	neg	#N/A	#N/A	#N/A	#N/A	#N/A	#N/A	no	#N/A	#N/A
VME_110	Female	Mayotte	Sada	E. subsimplicipes	ES_H06	pos	coxA_H1	#N/A	fstZ_H1	gatB_H1	hcpA_H1	wsp_H1	no	A	#N/A
VME_111	Female	Mayotte	Sada	E. subsimplicipes	ES_H01	pos	coxA_H1	#N/A	fstZ_H1	#N/A	hcpA_H1	wsp_H1	no	A	#N/A
VME_112	Female	Mayotte	Sada	E. subsimplicipes	ES_H06	pos	coxA_H1	#N/A	fstZ_H1	gatB_H1	hcpA_H1	wsp_H1	no	A	#N/A
VME_113	Female	Mayotte	Sada	E. subsimplicipes	ES_H01	neg	#N/A	#N/A	#N/A	#N/A	#N/A	#N/A	no	#N/A	#N/A
VME_114	Female	Mayotte	Sada	E. subsimplicipes	Not definate	pos	coxA_H1	#N/A	fstZ_H1	#N/A	hcpA_H1	wsp_H1	no	A	#N/A
VME_115	Female	Mayotte	Sada	E. subsimplicipes	ES_H06	pos	coxA_H1	#N/A	fstZ_H1	#N/A	#N/A	wsp_H1	no	A	#N/A
VME_116	Female	Mayotte	Sada	E. subsimplicipes	ES_H01	pos	coxA_H1	#N/A	fstZ_H1	gatB_H1	hcpA_H1	wsp_H1	no	A	#N/A
VME_117	Female	Mayotte	Kahani_2	E. subsimplicipes	Not definate	pos	coxA_H1	#N/A	fstZ_H1	gatB_H1	hcpA_H1	wsp_H1	no	A	#N/A
VME_118	Female	Mayotte	Kahani_2	E. subsimplicipes	ES_H01	pos	coxA_H1	#N/A	fstZ_H1	gatB_H1	hcpA_H1	wsp_H1	no	A	#N/A
VME_119	Female	Mayotte	Kahani_2	E. quinquevittatus	EQ_H01	neg	#N/A	#N/A	#N/A	#N/A	#N/A	#N/A	no	#N/A	#N/A
VME_120	Female	Mayotte	Kahani_2	E. subsimplicipes	Not definate	pos	coxA_H1	#N/A	fstZ_H1	gatB_H1	hcpA_H1	wsp_H1	no	A	#N/A
VME_121	Female	Mayotte	Kahani_2	E. subsimplicipes	Not definate	pos	coxA_H1	#N/A	fstZ_H1	#N/A	hcpA_H1	wsp_H1	no	A	#N/A
VME_122	Female	Mayotte	Kahani_2	E. subsimplicipes	ES_H11	pos	coxA_H1	#N/A	fstZ_H1	gatB_H1	hcpA_H1	wsp_H1	no	A	#N/A
VME_123	Female	Mayotte	Kahani_2	E. subsimplicipes	Not definate	pos	coxA_H1	#N/A	fstZ_H1	gatB_H1	#N/A	wsp_H1	no	A	#N/A
VME_124	Female	Mayotte	Kahani_2	E. subsimplicipes	ES_H01	pos	coxA_H1	#N/A	fstZ_H1	gatB_H1	hcpA_H1	wsp_H1	no	A	#N/A
VME_125	Female	Mayotte	Kahani_2	E. subsimplicipes	ES_H01	pos	coxA_H1	#N/A	fstZ_H1	gatB_H1	hcpA_H1	wsp_H1	no	A	#N/A
VME_126	Female	Mayotte	Kahani_2	E. subsimplicipes	ES_H01	pos	coxA_H1	#N/A	fstZ_H1	gatB_H1	hcpA_H1	wsp_H1	no	A	#N/A
VME_127	Female	Mayotte	Kahani_2	E. subsimplicipes	ES_H06	pos	coxA_H1	#N/A	fstZ_H1	gatB_H1	hcpA_H1	wsp_H1	no	A	#N/A
VME_128	Female	Mayotte	Kahani_2	E. subsimplicipes	ES_H01	pos	coxA_H1	#N/A	fstZ_H1	gatB_H1	hcpA_H1	wsp_H1	no	A	#N/A
VME_129	Female	Mayotte	Kahani_2	E. quinquevittatus	EQ_H27	neg	#N/A	#N/A	#N/A	#N/A	#N/A	#N/A	no	#N/A	#N/A
VME_130	Female	Mayotte	Kahani_2	E. subsimplicipes	ES_H01	pos	coxA_H1	#N/A	fstZ_H1	gatB_H1	hcpA_H1	wsp_H1	no	A	#N/A
VME_131	Female	Mayotte	Kahani_2	E. subsimplicipes	ES_H01	pos	coxA_H1	#N/A	fstZ_H1	gatB_H1	hcpA_H1	wsp_H1	no	A	#N/A
VME_132	Female	Mayotte	Kahani_2	E. subsimplicipes	ES_H01	pos	coxA_H1	#N/A	fstZ_H1	gatB_H1	#N/A	wsp_H1	no	A	#N/A
VME_133	Female	Mayotte	Kahani_2	E. subsimplicipes	ES_H06	pos	coxA_H1	#N/A	fstZ_H1	gatB_H1	hcpA_H1	wsp_H1	no	A	#N/A
VME_134	Female	Mayotte	Kahani_2	E. subsimplicipes	ES_H12	pos	coxA_H1	#N/A	fstZ_H1	gatB_H1	hcpA_H1	wsp_H1	no	A	#N/A
VME_135	Female	Mayotte	Kahani_2	E. subsimplicipes	ES_H01	pos	coxA_H1	#N/A	fstZ_H1	gatB_H1	hcpA_H1	wsp_H1	no	A	#N/A
VME_136	Female	Mayotte	Kahani_2	E. subsimplicipes	Not definate	pos	coxA_H1	#N/A	fstZ_H1	gatB_H1	hcpA_H1	wsp_H1	no	A	#N/A
VME_137	Female	Mayotte	Kahani_2	E. subsimplicipes	Not definate	pos	coxA_H1	#N/A	fstZ_H1	gatB_H1	#N/A	wsp_H1	no	A	#N/A
VME_138	Female	Mayotte	Kahani_2	E. subsimplicipes	Not definate	pos	coxA_H1	#N/A	fstZ_H1	gatB_H1	hcpA_H1	wsp_H1	no	A	#N/A
VME_139	Female	Mayotte	Kahani_2	E. subsimplicipes	Not definate	pos	coxA_H1	#N/A	fstZ_H1	gatB_H1	hcpA_H1	wsp_H1	no	A	#N/A
VME_140	Female	Mayotte	Kahani_2	E. subsimplicipes	ES_H01	pos	coxA_H1	#N/A	fstZ_H1	gatB_H1	hcpA_H1	wsp_H1	no	A	#N/A
VME_141	Female	Mayotte	Kahani_2	E. subsimplicipes	ES_H01	pos	coxA_H1	#N/A	fstZ_H1	gatB_H1	hcpA_H1	wsp_H1	no	A	#N/A
VME_142	Female	Mayotte	Kahani_2	E. subsimplicipes	ES_H01	pos	coxA_H1	#N/A	fstZ_H1	gatB_H1	hcpA_H1	wsp_H1	no	A	#N/A
VME_143	Female	Mayotte	Kahani_2	E. quinquevittatus	EQ_H01	neg	#N/A	#N/A	#N/A	#N/A	#N/A	#N/A	no	#N/A	#N/A
VME_144	Female	Mayotte	Kahani_2	E. quinquevittatus	EQ_H01	neg	#N/A	#N/A	#N/A	#N/A	#N/A	#N/A	no	#N/A	#N/A
VME_145	Female	Mayotte	Kahani_2	E. quinquevittatus	EQ_H01	neg	#N/A	#N/A	#N/A	#N/A	#N/A	#N/A	no	#N/A	#N/A
VME_146	Female	Mayotte	Kahani_2	E. quinquevittatus	EQ_H01	neg	#N/A	#N/A	#N/A	#N/A	#N/A	#N/A	no	#N/A	#N/A
VME_147	Male	Mayotte	Kahani_1	E. quinquevittatus	EQ_H01	neg	#N/A	#N/A	#N/A	#N/A	#N/A	#N/A	no	#N/A	#N/A
VME_148	Male	Mayotte	Kahani_1	E. quinquevittatus	EQ_H01	neg	#N/A	#N/A	#N/A	#N/A	#N/A	#N/A	no	#N/A	#N/A
VME_149	Male	Mayotte	Kahani_1	E. quinquevittatus	EQ_H01	neg	#N/A	#N/A	#N/A	#N/A	#N/A	#N/A	no	#N/A	#N/A
VME_150	Male	Mayotte	Kahani_1	E. quinquevittatus	EQ_H27	neg	#N/A	#N/A	#N/A	#N/A	#N/A	#N/A	no	#N/A	#N/A
VME_151	Female	Mayotte	Kahani_1	E. quinquevittatus	EQ_H14	pos	#N/A	#N/A	#N/A	#N/A	#N/A	#N/A	no	#N/A	#N/A
VME_152	Female	Mayotte	Kahani_1	E. quinquevittatus	EQ_H01	neg	#N/A	#N/A	#N/A	#N/A	#N/A	#N/A	no	#N/A	#N/A
VME_153	Female	Mayotte	Kahani_1	E. quinquevittatus	EQ_H01	neg	#N/A	#N/A	#N/A	#N/A	#N/A	#N/A	no	#N/A	#N/A
VME_154	Female	Mayotte	Kahani_1	E. subsimplicipes	ES_H01	pos	coxA_H1	fbpA_H1	fstZ_H1	gatB_H1	#N/A	wsp_H1	no	A	#N/A
VME_155	Female	Mayotte	Kahani_1	E. subsimplicipes	ES_H01	pos	coxA_H1	fbpA_H1	fstZ_H1	gatB_H1	hcpA_H1	wsp_H1	yes	A	wEretA
VME_156	Female	Mayotte	Kahani_1	E. quinquevittatus	EQ_H27	neg	#N/A	#N/A	#N/A	#N/A	#N/A	#N/A	no	#N/A	#N/A
VME_157	Female	Mayotte	Kahani_1	E. subsimplicipes	ES_H01	pos	coxA_H1	fbpA_H1	fstZ_H1	gatB_H1	hcpA_H1	wsp_H1	yes	A	wEretA
VME_158	Female	Mayotte	Kahani_1	E. quinquevittatus	EQ_H27	neg	#N/A	#N/A	#N/A	#N/A	#N/A	#N/A	no	#N/A	#N/A
VME_159	Female	Mayotte	Kahani_1	E. quinquevittatus	EQ_H01	neg	#N/A	#N/A	#N/A	#N/A	#N/A	#N/A	no	#N/A	#N/A
VME_160	Female	Mayotte	Kahani_1	E. quinquevittatus	EQ_H01	neg	#N/A	#N/A	#N/A	#N/A	#N/A	#N/A	no	#N/A	#N/A
VME_161	Female	Mayotte	Kahani_1	E. subsimplicipes	Not definate	pos	coxA_H1	fbpA_H1	fstZ_H1	gatB_H1	#N/A	wsp_H1	no	A	#N/A
VME_162	Female	Mayotte	Kahani_1	E. quinquevittatus	EQ_H01	neg	#N/A	#N/A	#N/A	#N/A	#N/A	#N/A	no	#N/A	#N/A
VME_163	Female	Mayotte	Kahani_1	E. quinquevittatus	EQ_H16	neg	#N/A	#N/A	#N/A	#N/A	#N/A	#N/A	no	#N/A	#N/A
VME_164	Female	Mayotte	Kahani_1	E. subsimplicipes	ES_H06	pos	coxA_H1	fbpA_H1	fstZ_H1	gatB_H1	hcpA_H1	wsp_H1	yes	A	wEretA
VME_165	Female	Mayotte	Kahani_1	E. quinquevittatus	EQ_H27	neg	#N/A	#N/A	#N/A	#N/A	#N/A	#N/A	no	#N/A	#N/A
VME_166	Female	Mayotte	Kahani_1	E. subsimplicipes	ES_H01	pos	coxA_H1	fbpA_H1	fstZ_H1	gatB_H1	hcpA_H1	wsp_H1	yes	A	wEretA
VME_167	Female	Mayotte	Kahani_1	E. quinquevittatus	EQ_H01	neg	#N/A	#N/A	#N/A	#N/A	#N/A	#N/A	no	#N/A	#N/A
VME_168	Female	Mayotte	Kahani_1	E. subsimplicipes	ES_H01	pos	coxA_H1	fbpA_H1	fstZ_H1	gatB_H1	hcpA_H1	wsp_H1	yes	A	wEretA
VME_169	Female	Mayotte	Kahani_1	E. quinquevittatus	EQ_H27	neg	#N/A	#N/A	#N/A	#N/A	#N/A	#N/A	no	#N/A	#N/A
VME_170	Female	Mayotte	Kahani_1	E. subsimplicipes	ES_H06	pos	coxA_H1	fbpA_H1	fstZ_H1	gatB_H1	hcpA_H1	wsp_H1	yes	A	wEretA
VME_171	Female	Mayotte	Kahani_1	E. quinquevittatus	EQ_H01	neg	#N/A	#N/A	#N/A	#N/A	#N/A	#N/A	no	#N/A	#N/A
VME_172	Male	Mayotte	Doujani_1	E. quinquevittatus	EQ_H01	neg	#N/A	#N/A	#N/A	#N/A	#N/A	#N/A	no	#N/A	#N/A
VME_173	Male	Mayotte	Doujani_1	E. quinquevittatus	EQ_H11	neg	#N/A	#N/A	#N/A	#N/A	#N/A	#N/A	no	#N/A	#N/A
VME_174	Male	Mayotte	Doujani_1	E. quinquevittatus	EQ_H01	neg	#N/A	#N/A	#N/A	#N/A	#N/A	#N/A	no	#N/A	#N/A
VME_175	Male	Mayotte	Doujani_1	E. quinquevittatus	EQ_H14	neg	#N/A	#N/A	#N/A	#N/A	#N/A	#N/A	no	#N/A	#N/A
VME_176	Male	Mayotte	Doujani_1	E. quinquevittatus	EQ_H27	pos	#N/A	#N/A	#N/A	#N/A	#N/A	#N/A	no	#N/A	#N/A
VME_177	Female	Mayotte	Doujani_1	E. quinquevittatus	EQ_H27	neg	#N/A	#N/A	#N/A	#N/A	#N/A	#N/A	no	#N/A	#N/A
VME_178	Female	Mayotte	Doujani_1	E. quinquevittatus	EQ_H01	neg	#N/A	#N/A	#N/A	#N/A	#N/A	#N/A	no	#N/A	#N/A
VME_179	Female	Mayotte	Doujani_1	E. quinquevittatus	EQ_H01	neg	#N/A	#N/A	#N/A	#N/A	#N/A	#N/A	no	#N/A	#N/A
VME_180	Female	Mayotte	Doujani_1	E. subsimplicipes	Not definate	pos	coxA_H1	fbpA_H1	fstZ_H1	gatB_H1	hcpA_H1	wsp_H1	yes	A	wEretA
VME_181	Female	Mayotte	Doujani_1	E. quinquevittatus	EQ_H31	neg	#N/A	#N/A	#N/A	#N/A	#N/A	#N/A	no	#N/A	#N/A
VME_182	Female	Mayotte	Doujani_1	E. quinquevittatus	EQ_H01	neg	#N/A	#N/A	#N/A	#N/A	#N/A	#N/A	no	#N/A	#N/A
VME_183	Female	Mayotte	Doujani_1	E. quinquevittatus	EQ_H01	neg	#N/A	#N/A	#N/A	#N/A	#N/A	#N/A	no	#N/A	#N/A
VME_184	Female	Mayotte	Doujani_1	E. quinquevittatus	EQ_H01	neg	#N/A	#N/A	#N/A	#N/A	#N/A	#N/A	no	#N/A	#N/A
VME_185	Female	Mayotte	Doujani_1	E. quinquevittatus	EQ_H01	neg	#N/A	#N/A	#N/A	#N/A	#N/A	#N/A	no	#N/A	#N/A
VME_186	Female	Mayotte	Doujani_1	E. quinquevittatus	EQ_H27	neg	#N/A	#N/A	#N/A	#N/A	#N/A	#N/A	no	#N/A	#N/A
VME_187	Female	Mayotte	Doujani_1	E. quinquevittatus	EQ_H27	neg	#N/A	#N/A	#N/A	#N/A	#N/A	#N/A	no	#N/A	#N/A
VME_188	Female	Mayotte	Doujani_1	E. quinquevittatus	EQ_H01	neg	#N/A	#N/A	#N/A	#N/A	#N/A	#N/A	no	#N/A	#N/A
VME_189	Female	Mayotte	Doujani_1	E. subsimplicipes	Not definate	neg	#N/A	#N/A	#N/A	#N/A	#N/A	#N/A	no	#N/A	#N/A
VME_190	Female	Mayotte	Doujani_1	E. quinquevittatus	EQ_H31	neg	#N/A	#N/A	#N/A	#N/A	#N/A	#N/A	no	#N/A	#N/A
VME_191	Female	Mayotte	Doujani_1	E. quinquevittatus	EQ_H27	neg	#N/A	#N/A	#N/A	#N/A	#N/A	#N/A	no	#N/A	#N/A
VME_192	Female	Mayotte	Doujani_1	E. quinquevittatus	EQ_H01	neg	#N/A	#N/A	#N/A	#N/A	#N/A	#N/A	no	#N/A	#N/A
VME_193	Female	Mayotte	Doujani_1	E. quinquevittatus	EQ_H01	neg	#N/A	#N/A	#N/A	#N/A	#N/A	#N/A	no	#N/A	#N/A
VME_194	Male	Mayotte	Combani_1	E. quinquevittatus	EQ_H01	neg	#N/A	#N/A	#N/A	#N/A	#N/A	#N/A	no	#N/A	#N/A
VME_195	Male	Mayotte	Combani_1	E. quinquevittatus	EQ_H01	neg	#N/A	#N/A	#N/A	#N/A	#N/A	#N/A	no	#N/A	#N/A
VME_196	Female	Mayotte	Combani_1	E. quinquevittatus	EQ_H27	neg	#N/A	#N/A	#N/A	#N/A	#N/A	#N/A	no	#N/A	#N/A
VME_197	Female	Mayotte	Combani_1	E. subsimplicipes	ES_H07	pos	coxA_H1	fbpA_H1	fstZ_H1	gatB_H1	hcpA_H1	wsp_H1	yes	A	wEretA
VME_198	Female	Mayotte	Combani_1	E. subsimplicipes	Not definate	neg	#N/A	#N/A	#N/A	#N/A	#N/A	#N/A	no	#N/A	#N/A
VME_199	Female	Mayotte	Combani_1	E. quinquevittatus	EQ_H27	neg	#N/A	#N/A	#N/A	#N/A	#N/A	#N/A	no	#N/A	#N/A
VME_200	Female	Mayotte	Combani_1	E. subsimplicipes	ES_H01	pos	coxA_H1	fbpA_H1	fstZ_H1	gatB_H1	hcpA_H1	wsp_H1	yes	A	wEretA
VME_201	Female	Mayotte	Combani_1	E. quinquevittatus	EQ_H01	neg	#N/A	#N/A	#N/A	#N/A	#N/A	#N/A	no	#N/A	#N/A
VME_202	Female	Mayotte	Combani_1	E. subsimplicipes	ES_H01	pos	coxA_H1	fbpA_H1	fstZ_H1	gatB_H1	hcpA_H1	wsp_H1	yes	A	wEretA
VME_203	Female	Mayotte	Combani_1	E. quinquevittatus	EQ_H01	neg	#N/A	#N/A	#N/A	#N/A	#N/A	#N/A	no	#N/A	#N/A
VME_204	Female	Mayotte	Combani_1	E. subsimplicipes	ES_H01	pos	coxA_H1	fbpA_H1	fstZ_H1	gatB_H1	#N/A	wsp_H1	no	A	#N/A
VME_205	Female	Mayotte	Combani_1	E. quinquevittatus	EQ_H01	neg	#N/A	#N/A	#N/A	#N/A	#N/A	#N/A	no	#N/A	#N/A
VME_206	Female	Mayotte	Combani_1	E. quinquevittatus	EQ_H01	neg	#N/A	#N/A	#N/A	#N/A	#N/A	#N/A	no	#N/A	#N/A
VME_207	Female	Mayotte	Combani_1	E. quinquevittatus	EQ_H01	neg	#N/A	#N/A	#N/A	#N/A	#N/A	#N/A	no	#N/A	#N/A
VME_208	Female	Mayotte	Combani_1	E. subsimplicipes	ES_H01	pos	coxA_H1	fbpA_H1	fstZ_H1	gatB_H1	hcpA_H1	wsp_H1	yes	A	wEretA
VME_209	Male	Mayotte	Poroani	E. quinquevittatus	EQ_H27	neg	#N/A	#N/A	#N/A	#N/A	#N/A	#N/A	no	#N/A	#N/A
VME_210	Male	Mayotte	Poroani	E. quinquevittatus	EQ_H14	neg	#N/A	#N/A	#N/A	#N/A	#N/A	#N/A	no	#N/A	#N/A
VME_211	Male	Mayotte	Poroani	E. quinquevittatus	EQ_H01	neg	#N/A	#N/A	#N/A	#N/A	#N/A	#N/A	no	#N/A	#N/A
VME_212	Male	Mayotte	Poroani	E. quinquevittatus	EQ_H27	neg	#N/A	#N/A	#N/A	#N/A	#N/A	#N/A	no	#N/A	#N/A
VME_213	Male	Mayotte	Poroani	E. quinquevittatus	EQ_H01	neg	#N/A	#N/A	#N/A	#N/A	#N/A	#N/A	no	#N/A	#N/A
VME_214	Female	Mayotte	Poroani	E. subsimplicipes	Not definate	pos	coxA_H1	fbpA_H1	fstZ_H1	gatB_H1	#N/A	wsp_H1	no	A	#N/A
VME_215	Female	Mayotte	Poroani	E. subsimplicipes	Not definate	pos	coxA_H1	fbpA_H1	fstZ_H1	gatB_H1	#N/A	wsp_H1	no	A	#N/A
VME_216	Female	Mayotte	Poroani	E. quinquevittatus	EQ_H31	neg	#N/A	#N/A	#N/A	#N/A	#N/A	#N/A	no	#N/A	#N/A
VME_217	Female	Mayotte	Poroani	E. quinquevittatus	EQ_H01	neg	#N/A	#N/A	#N/A	#N/A	#N/A	#N/A	no	#N/A	#N/A
VME_218	Female	Mayotte	Poroani	E. quinquevittatus	EQ_H01	neg	#N/A	#N/A	#N/A	#N/A	#N/A	#N/A	no	#N/A	#N/A
VME_219	Female	Mayotte	Poroani	E. subsimplicipes	Not definate	pos	coxA_H1	fbpA_H1	fstZ_H1	gatB_H1	hcpA_H1	wsp_H1	yes	A	wEretA
VME_220	Female	Mayotte	Poroani	E. quinquevittatus	EQ_H27	neg	#N/A	#N/A	#N/A	#N/A	#N/A	#N/A	no	#N/A	#N/A
VME_221	Female	Mayotte	Poroani	E. quinquevittatus	EQ_H27	neg	#N/A	#N/A	#N/A	#N/A	#N/A	#N/A	no	#N/A	#N/A
VME_222	Female	Mayotte	Poroani	E. quinquevittatus	EQ_H01	neg	#N/A	#N/A	#N/A	#N/A	#N/A	#N/A	no	#N/A	#N/A
VME_223	Female	Mayotte	Poroani	E. quinquevittatus	EQ_H01	neg	#N/A	#N/A	#N/A	#N/A	#N/A	#N/A	no	#N/A	#N/A
VME_224	Female	Mayotte	Kavani	E. quinquevittatus	EQ_H01	neg	#N/A	#N/A	#N/A	#N/A	#N/A	#N/A	no	#N/A	#N/A
VME_225	Female	Mayotte	Kavani	E. quinquevittatus	EQ_H01	neg	#N/A	#N/A	#N/A	#N/A	#N/A	#N/A	no	#N/A	#N/A
VME_226	Female	Mayotte	Kavani	E. quinquevittatus	EQ_H27	neg	#N/A	#N/A	#N/A	#N/A	#N/A	#N/A	no	#N/A	#N/A
VME_227	Female	Mayotte	Kavani	E. quinquevittatus	EQ_H01	neg	#N/A	#N/A	#N/A	#N/A	#N/A	#N/A	no	#N/A	#N/A
VME_228	Female	Mayotte	Kavani	E. quinquevittatus	EQ_H01	neg	#N/A	#N/A	#N/A	#N/A	#N/A	#N/A	no	#N/A	#N/A
VME_229	Female	Mayotte	Kavani	E. quinquevittatus	EQ_H27	neg	#N/A	#N/A	#N/A	#N/A	#N/A	#N/A	no	#N/A	#N/A
VME_230	Female	Mayotte	Kavani	E. quinquevittatus	EQ_H01	neg	#N/A	#N/A	#N/A	#N/A	#N/A	#N/A	no	#N/A	#N/A
VME_231	Female	Mayotte	Kavani	E. quinquevittatus	EQ_H01	neg	#N/A	#N/A	#N/A	#N/A	#N/A	#N/A	no	#N/A	#N/A
VME_232	Female	Mayotte	Kavani	E. quinquevittatus	EQ_H01	neg	#N/A	#N/A	#N/A	#N/A	#N/A	#N/A	no	#N/A	#N/A
VME_233	Female	Mayotte	Kavani	E. quinquevittatus	EQ_H01	neg	#N/A	#N/A	#N/A	#N/A	#N/A	#N/A	no	#N/A	#N/A
VME_234	Female	Mayotte	Kavani	E. quinquevittatus	EQ_H14	neg	#N/A	#N/A	#N/A	#N/A	#N/A	#N/A	no	#N/A	#N/A
VME_235	Female	Mayotte	Kavani	E. quinquevittatus	EQ_H01	neg	#N/A	#N/A	#N/A	#N/A	#N/A	#N/A	no	#N/A	#N/A
VME_236	Female	Mayotte	Kavani	E. quinquevittatus	EQ_H14	neg	#N/A	#N/A	#N/A	#N/A	#N/A	#N/A	no	#N/A	#N/A
VME_237	Female	Mayotte	Kavani	E. quinquevittatus	EQ_H27	neg	#N/A	#N/A	#N/A	#N/A	#N/A	#N/A	no	#N/A	#N/A
VME_238	Male	Mayotte	Mamoudzou_4	E. quinquevittatus	EQ_H14	neg	#N/A	#N/A	#N/A	#N/A	#N/A	#N/A	no	#N/A	#N/A
VME_239	Female	Mayotte	Mamoudzou_4	E. quinquevittatus	EQ_H27	neg	#N/A	#N/A	#N/A	#N/A	#N/A	#N/A	no	#N/A	#N/A
VME_240	Female	Mayotte	Mamoudzou_4	E. quinquevittatus	EQ_H31	neg	#N/A	#N/A	#N/A	#N/A	#N/A	#N/A	no	#N/A	#N/A
VME_241	Female	Mayotte	Mamoudzou_4	E. quinquevittatus	EQ_H01	neg	#N/A	#N/A	#N/A	#N/A	#N/A	#N/A	no	#N/A	#N/A
VME_242	Female	Mayotte	Mamoudzou_4	E. quinquevittatus	EQ_H01	neg	#N/A	#N/A	#N/A	#N/A	#N/A	#N/A	no	#N/A	#N/A
VME_243	Female	Mayotte	Mamoudzou_4	E. quinquevittatus	EQ_H27	neg	#N/A	#N/A	#N/A	#N/A	#N/A	#N/A	no	#N/A	#N/A
VME_244	Female	Mayotte	Mamoudzou_4	E. quinquevittatus	EQ_H27	neg	#N/A	#N/A	#N/A	#N/A	#N/A	#N/A	no	#N/A	#N/A
VME_245	Female	Mayotte	Mamoudzou_4	E. quinquevittatus	EQ_H27	neg	#N/A	#N/A	#N/A	#N/A	#N/A	#N/A	no	#N/A	#N/A
VME_246	Female	Mayotte	Mamoudzou_4	E. quinquevittatus	EQ_H27	neg	#N/A	#N/A	#N/A	#N/A	#N/A	#N/A	no	#N/A	#N/A
VME_247	Female	Mayotte	Mamoudzou_4	E. quinquevittatus	EQ_H14	neg	#N/A	#N/A	#N/A	#N/A	#N/A	#N/A	no	#N/A	#N/A
VME_248	Female	Mayotte	Mamoudzou_4	E. quinquevittatus	EQ_H01	neg	#N/A	#N/A	#N/A	#N/A	#N/A	#N/A	no	#N/A	#N/A
VME_249	Female	Mayotte	Mamoudzou_4	E. quinquevittatus	EQ_H14	neg	#N/A	#N/A	#N/A	#N/A	#N/A	#N/A	no	#N/A	#N/A
VME_250	Female	Mayotte	Mamoudzou_4	E. quinquevittatus	EQ_H01	neg	#N/A	#N/A	#N/A	#N/A	#N/A	#N/A	no	#N/A	#N/A
VME_251	Female	Mayotte	Mamoudzou_4	E. subsimplicipes	Not definate	pos	coxA_H1	fbpA_H1	fstZ_H1	gatB_H1	hcpA_H1	wsp_H1	yes	A	wEretA
VME_252	Male	Mayotte	M'tsangamouji	E. quinquevittatus	EQ_H27	neg	#N/A	#N/A	#N/A	#N/A	#N/A	#N/A	no	#N/A	#N/A
VME_253	Female	Mayotte	M'tsangamouji	E. subsimplicipes	Not definate	neg	#N/A	#N/A	#N/A	#N/A	#N/A	#N/A	no	#N/A	#N/A
VME_254	Female	Mayotte	M'tsangamouji	E. quinquevittatus	EQ_H14	neg	#N/A	#N/A	#N/A	#N/A	#N/A	#N/A	no	#N/A	#N/A
VME_255	Female	Mayotte	M'tsangamouji	E. quinquevittatus	EQ_H01	neg	#N/A	#N/A	#N/A	#N/A	#N/A	#N/A	no	#N/A	#N/A
VME_256	Female	Mayotte	M'tsangamouji	E. subsimplicipes	Not definate	pos	coxA_H1	fbpA_H1	fstZ_H1	gatB_H1	hcpA_H1	wsp_H1	yes	A	wEretA
VME_257	Female	Mayotte	M'tsangamouji	E. quinquevittatus	EQ_H01	neg	#N/A	#N/A	#N/A	#N/A	#N/A	#N/A	no	#N/A	#N/A
VME_258	Female	Mayotte	M'tsangamouji	E. subsimplicipes	ES_H01	pos	#N/A	#N/A	fstZ_H1	#N/A	#N/A	wsp_H1	no	A	#N/A
VME_259	Female	Mayotte	M'tsangamouji	E. subsimplicipes	ES_H01	pos	coxA_H1	fbpA_H1	fstZ_H1	gatB_H1	#N/A	wsp_H1	no	A	#N/A
VME_260	Female	Mayotte	M'tsangamouji	E. quinquevittatus	EQ_H27	neg	#N/A	#N/A	#N/A	#N/A	#N/A	#N/A	no	#N/A	#N/A
VME_261	Female	Mayotte	M'tsangamouji	E. quinquevittatus	EQ_H01	neg	#N/A	#N/A	#N/A	#N/A	#N/A	#N/A	no	#N/A	#N/A
VME_262	Female	Mayotte	M'tsangamouji	E. quinquevittatus	EQ_H14	neg	#N/A	#N/A	#N/A	#N/A	#N/A	#N/A	no	#N/A	#N/A
VME_263	Male	Mayotte	Combani_2	E. quinquevittatus	EQ_H01	neg	#N/A	#N/A	#N/A	#N/A	#N/A	#N/A	no	#N/A	#N/A
VME_264	Male	Mayotte	Combani_2	E. quinquevittatus	EQ_H01	neg	#N/A	#N/A	#N/A	#N/A	#N/A	#N/A	no	#N/A	#N/A
VME_265	Male	Mayotte	Combani_2	E. quinquevittatus	EQ_H01	neg	#N/A	#N/A	#N/A	#N/A	#N/A	#N/A	no	#N/A	#N/A
VME_266	Female	Mayotte	Combani_2	E. quinquevittatus	EQ_H01	neg	#N/A	#N/A	#N/A	#N/A	#N/A	#N/A	no	#N/A	#N/A
VME_267	Female	Mayotte	Combani_2	E. quinquevittatus	EQ_H01	neg	#N/A	#N/A	#N/A	#N/A	#N/A	#N/A	no	#N/A	#N/A
VME_268	Female	Mayotte	Combani_2	E. quinquevittatus	EQ_H01	neg	#N/A	#N/A	#N/A	#N/A	#N/A	#N/A	no	#N/A	#N/A
VME_269	Female	Mayotte	Combani_2	E. subsimplicipes	ES_H01	pos	coxA_H1	fbpA_H1	fstZ_H1	gatB_H1	hcpA_H1	wsp_H1	yes	A	wEretA
VME_270	Female	Mayotte	Combani_2	E. quinquevittatus	EQ_H01	neg	#N/A	#N/A	#N/A	#N/A	#N/A	#N/A	no	#N/A	#N/A
VME_271	Female	Mayotte	Combani_2	E. subsimplicipes	ES_H01	pos	coxA_H1	fbpA_H1	fstZ_H1	gatB_H1	hcpA_H1	wsp_H1	yes	A	wEretA
VME_272	Female	Mayotte	Combani_2	E. quinquevittatus	EQ_H01	neg	#N/A	#N/A	#N/A	#N/A	#N/A	#N/A	no	#N/A	#N/A
VME_273	Female	Mayotte	Choungi	E. subsimplicipes	ES_H01	pos	coxA_H1	fbpA_H1	fstZ_H1	gatB_H1	hcpA_H1	wsp_H1	yes	A	wEretA
VME_274	Female	Mayotte	Choungi	E. subsimplicipes	ES_H01	pos	coxA_H1	fbpA_H1	fstZ_H1	gatB_H1	hcpA_H1	wsp_H1	yes	A	wEretA
VME_275	Female	Mayotte	Choungi	E. subsimplicipes	Not definate	pos	coxA_H1	fbpA_H1	fstZ_H1	gatB_H1	hcpA_H1	wsp_H1	yes	A	wEretA
VME_276	Female	Mayotte	Choungi	E. subsimplicipes	Not definate	pos	coxA_H1	fbpA_H1	fstZ_H1	gatB_H1	hcpA_H1	wsp_H1	yes	A	wEretA
VME_277	Female	Mayotte	Choungi	E. subsimplicipes	Not definate	neg	#N/A	#N/A	#N/A	#N/A	#N/A	#N/A	no	#N/A	#N/A
VME_278	Female	Mayotte	Choungi	E. quinquevittatus	EQ_H31	neg	#N/A	#N/A	#N/A	#N/A	#N/A	#N/A	no	#N/A	#N/A
VME_279	Female	Mayotte	Choungi	E. quinquevittatus	EQ_H32	neg	#N/A	#N/A	#N/A	#N/A	#N/A	#N/A	no	#N/A	#N/A
VME_280	Female	Mayotte	Choungi	E. subsimplicipes	Not definate	pos	coxA_H1	fbpA_H1	fstZ_H1	gatB_H1	hcpA_H1	wsp_H1	yes	A	wEretA
VME_281	Female	Mayotte	Choungi	E. quinquevittatus	EQ_H27	neg	#N/A	#N/A	#N/A	#N/A	#N/A	#N/A	no	#N/A	#N/A
VME_282	Female	Mayotte	Passamainty_1	E. quinquevittatus	EQ_H01	neg	#N/A	#N/A	#N/A	#N/A	#N/A	#N/A	no	#N/A	#N/A
VME_283	Female	Mayotte	Passamainty_1	E. quinquevittatus	EQ_H27	neg	#N/A	#N/A	#N/A	#N/A	#N/A	#N/A	no	#N/A	#N/A
VME_284	Female	Mayotte	Passamainty_1	E. quinquevittatus	EQ_H27	neg	#N/A	#N/A	#N/A	#N/A	#N/A	#N/A	no	#N/A	#N/A
VME_285	Female	Mayotte	Passamainty_1	E. quinquevittatus	EQ_H33	neg	#N/A	#N/A	#N/A	#N/A	#N/A	#N/A	no	#N/A	#N/A
VME_286	Female	Mayotte	Passamainty_1	E. quinquevittatus	EQ_H01	neg	#N/A	#N/A	#N/A	#N/A	#N/A	#N/A	no	#N/A	#N/A
VME_287	Female	Mayotte	Passamainty_1	E. quinquevittatus	EQ_H01	neg	#N/A	#N/A	#N/A	#N/A	#N/A	#N/A	no	#N/A	#N/A
VME_288	Female	Mayotte	Passamainty_1	E. quinquevittatus	EQ_H01	neg	#N/A	#N/A	#N/A	#N/A	#N/A	#N/A	no	#N/A	#N/A
VME_289	Female	Mayotte	Passamainty_1	E. quinquevittatus	EQ_H01	neg	#N/A	#N/A	#N/A	#N/A	#N/A	#N/A	no	#N/A	#N/A
VME_290	Female	Mayotte	Bambo Est	E. subsimplicipes	Not definate	pos	coxA_H1	fbpA_H1	fstZ_H1	gatB_H1	hcpA_H1	wsp_H1	yes	A	wEretA
VME_291	Female	Mayotte	Bambo Est	E. subsimplicipes	Not definate	pos	coxA_H2	fbpA_H2	fstZ_H2	gatB_H2	hcpA_H2	wsp_H2	yes	B	wEretB
VME_292	Female	Mayotte	Bambo Est	E. subsimplicipes	Not definate	pos	coxA_H1	fbpA_H1	fstZ_H1	gatB_H1	hcpA_H1	wsp_H1	yes	A	wEretA
VME_293	Female	Mayotte	Bambo Est	E. subsimplicipes	ES_H01	pos	coxA_H1	fbpA_H1	fstZ_H1	gatB_H1	hcpA_H1	wsp_H1	yes	A	wEretA
VME_294	Female	Mayotte	Bambo Est	E. subsimplicipes	Not definate	pos	coxA_H1	fbpA_H1	fstZ_H1	gatB_H1	hcpA_H1	wsp_H1	yes	A	wEretA
VME_295	Female	Mayotte	Bambo Est	E. subsimplicipes	Not definate	pos	coxA_H1	fbpA_H1	fstZ_H1	gatB_H1	hcpA_H1	wsp_H1	yes	A	wEretA
VME_297	Female	Mayotte	Kaweni_5	E. quinquevittatus	EQ_H10	neg	#N/A	#N/A	#N/A	#N/A	#N/A	#N/A	no	#N/A	#N/A
VME_298	Female	Mayotte	Kaweni_5	E. quinquevittatus	EQ_H01	neg	#N/A	#N/A	#N/A	#N/A	#N/A	#N/A	no	#N/A	#N/A
VME_299	Female	Mayotte	Kaweni_5	E. quinquevittatus	EQ_H16	neg	#N/A	#N/A	#N/A	#N/A	#N/A	#N/A	no	#N/A	#N/A
VME_300	Female	Mayotte	Kaweni_5	E. quinquevittatus	EQ_H01	neg	#N/A	#N/A	#N/A	#N/A	#N/A	#N/A	no	#N/A	#N/A
VME_301	Female	Mayotte	Kaweni_5	E. quinquevittatus	EQ_H10	neg	#N/A	#N/A	#N/A	#N/A	#N/A	#N/A	no	#N/A	#N/A
VME_302	Female	Mayotte	Kaweni_5	E. quinquevittatus	EQ_H01	neg	#N/A	#N/A	#N/A	#N/A	#N/A	#N/A	no	#N/A	#N/A
VME_303	Female	Mayotte	Kaweni_5	E. quinquevittatus	EQ_H01	neg	#N/A	#N/A	#N/A	#N/A	#N/A	#N/A	no	#N/A	#N/A
VME_304	Male	Mayotte	Mamoudzou_1	E. quinquevittatus	EQ_H01	neg	#N/A	#N/A	#N/A	#N/A	#N/A	#N/A	no	#N/A	#N/A
VME_305	Female	Mayotte	Mamoudzou_1	E. quinquevittatus	EQ_H31	neg	#N/A	#N/A	#N/A	#N/A	#N/A	#N/A	no	#N/A	#N/A
VME_306	Female	Mayotte	Mamoudzou_1	E. subsimplicipes	Not definate	pos	coxA_H1	fbpA_H1	fstZ_H1	gatB_H1	hcpA_H1	wsp_H1	yes	A	wEretA
VME_307	Female	Mayotte	Mamoudzou_1	E. quinquevittatus	EQ_H01	neg	#N/A	#N/A	#N/A	#N/A	#N/A	#N/A	no	#N/A	#N/A
VME_308	Female	Mayotte	Mamoudzou_1	E. quinquevittatus	EQ_H34	neg	#N/A	#N/A	#N/A	#N/A	#N/A	#N/A	no	#N/A	#N/A
VME_309	Female	Mayotte	Mamoudzou_1	E. subsimplicipes	ES_H01	pos	coxA_H1	fbpA_H1	fstZ_H1	gatB_H1	hcpA_H1	wsp_H1	yes	A	wEretA
VME_310	Male	Mayotte	Mamoudzou_1	E. quinquevittatus	EQ_H27	neg	#N/A	#N/A	#N/A	#N/A	#N/A	#N/A	no	#N/A	#N/A
VME_311	Female	Mayotte	Mtsahara	E. subsimplicipes	ES_H01	neg	#N/A	#N/A	#N/A	#N/A	#N/A	#N/A	no	#N/A	#N/A
VME_312	Female	Mayotte	Mtsahara	E. quinquevittatus	EQ_H01	neg	#N/A	#N/A	#N/A	#N/A	#N/A	#N/A	no	#N/A	#N/A
VME_313	Female	Mayotte	Mtsahara	E. quinquevittatus	EQ_H01	neg	#N/A	#N/A	#N/A	#N/A	#N/A	#N/A	no	#N/A	#N/A
VME_314	Female	Mayotte	Mtsahara	E. subsimplicipes	ES_H01	pos	coxA_H1	fbpA_H1	fstZ_H1	gatB_H1	hcpA_H1	wsp_H1	yes	A	wEretA
VME_315	Female	Mayotte	Mtsahara	E. quinquevittatus	EQ_H01	neg	#N/A	#N/A	#N/A	#N/A	#N/A	#N/A	no	#N/A	#N/A
VME_316	Female	Mayotte	Mtsahara	E. quinquevittatus	EQ_H01	neg	#N/A	#N/A	#N/A	#N/A	#N/A	#N/A	no	#N/A	#N/A
VME_317	Female	Mayotte	Mtsahara	E. subsimplicipes	ES_H01	pos	coxA_H1	fbpA_H1	fstZ_H1	gatB_H1	hcpA_H1	wsp_H1	yes	A	wEretA
VME_318	Female	Mayotte	Tsoundzou_1	E. subsimplicipes	ES_H01	pos	coxA_H1	fbpA_H1	fstZ_H1	gatB_H1	hcpA_H1	wsp_H1	yes	A	wEretA
VME_319	Female	Mayotte	Tsoundzou_1	E. subsimplicipes	Not definate	pos	coxA_H1	fbpA_H1	fstZ_H1	gatB_H1	hcpA_H1	wsp_H1	yes	A	wEretA
VME_320	Female	Mayotte	Tsoundzou_1	E. subsimplicipes	ES_H01	pos	coxA_H1	fbpA_H1	fstZ_H1	gatB_H1	hcpA_H1	wsp_H1	yes	A	wEretA
VME_321	Female	Mayotte	Tsoundzou_1	E. subsimplicipes	ES_H01	pos	coxA_H1	fbpA_H1	#N/A	gatB_H1	hcpA_H1	wsp_H1	no	A	#N/A
VME_322	Female	Mayotte	Tsoundzou_1	E. subsimplicipes	ES_H01	pos	#N/A	#N/A	#N/A	#N/A	#N/A	wsp_H1	no	A	#N/A
VME_323	Female	Mayotte	Tsoundzou_1	E. subsimplicipes	ES_H01	pos	coxA_H1	fbpA_H1	fstZ_H1	gatB_H1	hcpA_H1	wsp_H1	yes	A	wEretA
VME_324	Female	Mayotte	Tsoundzou_1	E. quinquevittatus	EQ_H01	neg	#N/A	#N/A	#N/A	#N/A	#N/A	#N/A	no	#N/A	#N/A
VME_325	Male	Mayotte	Mirereni_c2	E. quinquevittatus	EQ_H01	neg	#N/A	#N/A	#N/A	#N/A	#N/A	#N/A	no	#N/A	#N/A
VME_326	Male	Mayotte	Mirereni_c2	E. quinquevittatus	EQ_H01	neg	#N/A	#N/A	#N/A	#N/A	#N/A	#N/A	no	#N/A	#N/A
VME_327	Female	Mayotte	Mirereni_c2	E. subsimplicipes	ES_H01	pos	coxA_H1	#N/A	fstZ_H1	gatB_H1	hcpA_H1	wsp_H1	no	A	#N/A
VME_328	Female	Mayotte	Mirereni_c2	E. quinquevittatus	EQ_H27	neg	#N/A	#N/A	#N/A	#N/A	#N/A	#N/A	no	#N/A	#N/A
VME_329	Female	Mayotte	Mirereni_c2	E. quinquevittatus	EQ_H27	neg	#N/A	#N/A	#N/A	#N/A	#N/A	#N/A	no	#N/A	#N/A
VME_330	Female	Mayotte	Mirereni_c2	E. quinquevittatus	EQ_H27	neg	#N/A	#N/A	#N/A	#N/A	#N/A	#N/A	no	#N/A	#N/A
VME_331	Female	Mayotte	Kaweni_4	E. quinquevittatus	EQ_H01	neg	#N/A	#N/A	#N/A	#N/A	#N/A	#N/A	no	#N/A	#N/A
VME_332	Female	Mayotte	Kaweni_4	E. quinquevittatus	EQ_H01	neg	#N/A	#N/A	#N/A	#N/A	#N/A	#N/A	no	#N/A	#N/A
VME_333	Female	Mayotte	Kaweni_4	E. quinquevittatus	EQ_H01	neg	#N/A	#N/A	#N/A	#N/A	#N/A	#N/A	no	#N/A	#N/A
VME_334	Female	Mayotte	Kaweni_4	E. quinquevittatus	EQ_H27	neg	#N/A	#N/A	#N/A	#N/A	#N/A	#N/A	no	#N/A	#N/A
VME_335	Female	Mayotte	Kaweni_4	E. quinquevittatus	EQ_H27	neg	#N/A	#N/A	#N/A	#N/A	#N/A	#N/A	no	#N/A	#N/A
VME_336	Female	Mayotte	Mirereni_c1	E. quinquevittatus	EQ_H14	neg	#N/A	#N/A	#N/A	#N/A	#N/A	#N/A	no	#N/A	#N/A
VME_337	Female	Mayotte	Mirereni_c1	E. subsimplicipes	ES_H01	pos	coxA_H1	fbpA_H1	fstZ_H1	gatB_H1	#N/A	wsp_H1	no	A	#N/A
VME_338	Female	Mayotte	Mirereni_c1	E. subsimplicipes	ES_H01	pos	coxA_H1	fbpA_H1	fstZ_H1	gatB_H1	hcpA_H1	wsp_H1	yes	A	wEretA
VME_339	Female	Mayotte	Mirereni_c1	E. quinquevittatus	EQ_H14	neg	#N/A	#N/A	#N/A	#N/A	#N/A	#N/A	no	#N/A	#N/A
VME_340	Female	Mayotte	Mirereni_c1	E. quinquevittatus	EQ_H01	neg	#N/A	#N/A	#N/A	#N/A	#N/A	#N/A	no	#N/A	#N/A
VME_341	Male	Mayotte	Kaweni_3	E. quinquevittatus	EQ_H01	neg	#N/A	#N/A	#N/A	#N/A	#N/A	#N/A	no	#N/A	#N/A
VME_342	Male	Mayotte	Kaweni_3	E. quinquevittatus	EQ_H01	neg	#N/A	#N/A	#N/A	#N/A	#N/A	#N/A	no	#N/A	#N/A
VME_343	Female	Mayotte	Kaweni_3	E. quinquevittatus	EQ_H14	neg	#N/A	#N/A	#N/A	#N/A	#N/A	#N/A	no	#N/A	#N/A
VME_344	Female	Mayotte	Kaweni_3	E. quinquevittatus	EQ_H16	neg	#N/A	#N/A	#N/A	#N/A	#N/A	#N/A	no	#N/A	#N/A
VME_345	Male	Mayotte	Mamoudzou_3	E. quinquevittatus	EQ_H27	neg	#N/A	#N/A	#N/A	#N/A	#N/A	#N/A	no	#N/A	#N/A
VME_346	Female	Mayotte	Mamoudzou_3	E. quinquevittatus	EQ_H01	neg	#N/A	#N/A	#N/A	#N/A	#N/A	#N/A	no	#N/A	#N/A
VME_347	Female	Mayotte	Mamoudzou_3	E. subsimplicipes	ES_H01	pos	coxA_H1	fbpA_H1	fstZ_H1	gatB_H1	hcpA_H1	wsp_H1	yes	A	wEretA
VME_348	Female	Mayotte	Mamoudzou_3	E. quinquevittatus	EQ_H35	neg	#N/A	#N/A	#N/A	#N/A	#N/A	#N/A	no	#N/A	#N/A
VME_349	Male	Mayotte	Dembéni de Sada	E. quinquevittatus	EQ_H01	neg	#N/A	#N/A	#N/A	#N/A	#N/A	#N/A	no	#N/A	#N/A
VME_350	Female	Mayotte	Dembéni de Sada	E. quinquevittatus	EQ_H01	neg	#N/A	#N/A	#N/A	#N/A	#N/A	#N/A	no	#N/A	#N/A
VME_351	Female	Mayotte	Dembéni de Sada	E. quinquevittatus	EQ_H31	neg	#N/A	#N/A	#N/A	#N/A	#N/A	#N/A	no	#N/A	#N/A
VME_352	Male	Mayotte	Dzoumognié	E. quinquevittatus	EQ_H01	neg	#N/A	#N/A	#N/A	#N/A	#N/A	#N/A	no	#N/A	#N/A
VME_353	Male	Mayotte	Dzoumognié	E. quinquevittatus	EQ_H01	neg	#N/A	#N/A	#N/A	#N/A	#N/A	#N/A	no	#N/A	#N/A
VME_354	Male	Mayotte	Dzoumognié	E. quinquevittatus	EQ_H14	neg	#N/A	#N/A	#N/A	#N/A	#N/A	#N/A	no	#N/A	#N/A
VME_355	Female	Mayotte	Mamoudzou_5	E. quinquevittatus	EQ_H01	neg	#N/A	#N/A	#N/A	#N/A	#N/A	#N/A	no	#N/A	#N/A
VME_356	Female	Mayotte	Mamoudzou_5	E. quinquevittatus	EQ_H01	neg	#N/A	#N/A	#N/A	#N/A	#N/A	#N/A	no	#N/A	#N/A
VME_357	Female	Mayotte	Mamoudzou_2	E. quinquevittatus	EQ_H31	neg	#N/A	#N/A	#N/A	#N/A	#N/A	#N/A	no	#N/A	#N/A
VME_358	Female	Mayotte	Tsungoni	E. quinquevittatus	EQ_H27	neg	#N/A	#N/A	#N/A	#N/A	#N/A	#N/A	no	#N/A	#N/A
